# Supplementary material for: Experimental Shifts in Intraclutch Egg Color Variation Do Not Affect Egg Rejection in a Host of a Non-Egg-Mimetic Avian Brood Parasite
Source: PLoS One. 2015 Apr 1;10(4):e0121213. doi: 10.1371/journal.pone.0121213 (PMC4382172; doi:10.1371/journal.pone.0121213)
Supplement: S1 Dataset — (TXT) [file pone.0121213.s001.txt]

NESTID	TREATMENTCODE	YEAR	DATE	JULDATE	OUTCOME	STAGE	PRESENTATION	CLUTCHSIZE
AH3R1	1	2012	5/11	132	1	laying	NA	3
AJ3R1	1	2012	5/16	137	1	laying	NA	3
DF3R1	1	2012	5/25	146	1	inc	NA	3
AY3R2	1	2012	5/22	143	NA	laying	NA	3
A3R3	1	2012	5/25	146	1	NA	NA	3
ED3R1	1	2012	5/30	151	0	inc	NA	3
EH3R1	1	2012	6/10	162	0	inc	NA	3
CL3R1	1	2012	6/16	168	0	inc	NA	3
EI3R6	1	2012	6/15	167	0	inc	NA	3
DV3R1	1	2012	6/28	180	0	inc	NA	3
EI3R4	1	2012	6/30	182	1	laying	NA	3
EI3R2	1	2012	6/30	182	1	NA	NA	3
EI3R11	1	2012	NA	NA	NA	NA	NA	3
EL3R3	1	2012	7/6	188	NA	NA	NA	3
EI3R12	1	2012	7/7	189	1	NA	NA	3
EO3R1	1	2012	NA	NA	NA	laying	NA	3
DP3R1	0	2012	NA	NA	NA	NA	NA	3
DX3R1	0	2012	5/12	133	0	inc	NA	3
DW3R1	0	2012	5/15	136	NA	laying	NA	3
DR3R1	0	2012	5/26	147	NA	inc	NA	3
T3R2	0	2012	6/1	153	0	laying	NA	3
EG3R1	0	2012	6/1	153	1	inc	NA	3
AG3R1	0	2012	6/13	165	1	inc	NA	3
AZ3R5	0	2012	NA	NA	NA	laying	NA	3
DY3R1	0	2012	6/27	179	0	laying	NA	3
EN3R1	0	2012	NA	NA	NA	NA	NA	3
CM3R3	0	2012	6/27	179	1	laying	NA	3
EI3R10	0	2012	6/30	182	0	laying	NA	3
EI3R13	0	2012	7/10	192	1	inc	NA	3
AY2R3	2	2011	5/29	149	1	inc	3	3
BS2R1	2	2011	5/15	135	1	inc	2	3
CN2R1	2	2011	5/29	149	1	inc	1	3
CR2R2	2	2011	7/13	194	1	laying	2	3
CV2R1	2	2011	6/9	160	1	inc	1	3
CY2R1	2	2011	6/15	166	0	laying	1	3
BVR1	2	2010	7/4	185	1	inc	2	3
AT2R1	2	2011	5/30	150	1	inc	3	4
AZ2R1	2	2011	5/10	130	0	inc	1	4
BO2R1	2	2011	5/15	135	0	inc	2	4
CK2R2	2	2011	6/30	181	0	inc	1	4
CM2R2	2	2011	7/10	191	0	laying	2	2
CM2R3	2	2011	6/28	179	1	inc	1	4
CU2R1	2	2011	6/13	164	1	inc	3	4
CW2R1	2	2011	6/9	160	1	inc	1	4
CX2R2	2	2011	6/9	160	0	inc	1	4
T2R1	2	2011	5/9	129	0	inc	1	4
AGR1	2	2010	7/12	193	1	laying	3	2
AHR5	2	2010	6/18	169	0	inc	1	2
AJR1	2	2010	6/13	164	1	inc	2	4
AYR2	2	2010	6/13	164	1	inc	3	4
AZR1	2	2010	6/14	165	3	inc	3	3
AZR12	2	2010	7/7	188	1	inc	3	2
AZR3	2	2010	6/22	173	1	laying	1	2
BLR1	2	2010	6/19	170	1	inc	2	2
BWR1	2	2010	6/19	170	1	inc	3	4
DR1	2	2010	6/21	172	4	inc	2	3
MR1	2	2010	6/16	167	1	laying	1	2
								
								
