# Supplementary material for: Experimental Shifts in Intraclutch Egg Color Variation Do Not Affect Egg Rejection in a Host of a Non-Egg-Mimetic Avian Brood Parasite
Source: PLoS One. 2015 Apr 1;10(4):e0121213. doi: 10.1371/journal.pone.0121213 (PMC4382172; doi:10.1371/journal.pone.0121213)
Supplement: S2 Dataset — (TXT) [file pone.0121213.s002.txt]

Wavelength	AG3R1-2	AG3R1-3	AG3R1-4	AZ3R1-1	AZ3R1-2	AZ3R1-3	AZ3R1-4	T3R1-1	T3R1-2	T3R1-3	DK3R1-1	DK3R1-2	DK3R1-3	DK3R1-4	CR3R1-1	CR3R1-2	CR3R1-3	CR3R1-4	CF3R1-1	CF3R1-2	CF3R1-3	DQ3R1-1	DQ3R1-2	DQ3R1-3	DQ3R1-4	DJ3R1-1	DJ3R1-2	DJ3R1-3	DT3R2-1	DT3R2-2	DT3R2-3	DY3R1-1	DY3R1-2	DY3R1-3	AY3R1-1	AY3R1-2	ED3R1-1	ED3R1-2	T3R1-5	T3R1-6	EH3R1-1	EH3R1-2	EJ3R1-1	EJ3R1-2	EJ3R1-3	EJ3R1-4	EI3R3-1	EI3R3-2	A3R5-1	EH3R1-1	EH3R1-2	EH3R1-3	EH3R1-4	EI3R2-1	EI3R2-2	EI3R2-3	DF3R1-1	DF3R1-2	DF3R1-3	AS3R1-1	AS3R1-2	AS3R1-3	CM3R1-1	CM3R1-2	EI3R13-1	EI3R13-2	EO3R1-1	EO3R1-2	EO3R1-3	EO3R1-4
300.025116	6.294563	0.90931	0.541724889	6.012954667	7.557088222	7.6481991	5.0197112	16.59174267	10.8622866	9.8052606	7.2440198	3.521826778	2.215429778	3.8543369	9.406173727	6.2943706	8.087439333	4.6002683	12.01458611	13.07546811	12.40071989	11.9336556	10.41253682	6.7726147	6.53178	7.826166111	10.0252861	10.89074522	8.906824111	8.195767545	7.019573	8.997006333	6.67982	6.284444	7.5624235	10.34947211	2.2946081	3.349275778	8.308105333	10.51014456	9.851276	10.77390378	9.608543667	8.310273222	7.291712778	10.181862	8.189285636	7.5914395	14.929336	9.9305184	9.071785455	10.6944008	6.6620434	10.9479581	9.268036556	6.054205444	7.634437222	5.958633636	9.023995	8.873490778	8.213458889	7.935517444	8.840875889	9.284771556	11.411052	9.719476273	7.027935455	6.907154727	5.169817778	2.708399222
300.397064	6.2308439	0.821554222	0.46626	6.009735	7.574085333	7.6647489	5.0104216	16.61806522	10.8554596	9.82683	7.2038456	3.480949111	2.167769667	3.8254119	9.435694727	6.3312097	8.118445444	4.6151914	12.060528	13.12711267	12.43739211	11.9486024	10.41774909	6.7847851	6.5282125	7.875842444	10.0813644	10.94203	8.933215444	8.21952	7.0337794	8.983518	6.635564909	6.2665851	7.5766919	10.39331411	2.3200299	3.361273444	8.319168889	10.55916844	9.8881608	10.81680056	9.628564889	8.287281222	7.274924111	10.16691244	8.205113545	7.6084048	14.98672611	9.9929866	9.122323545	10.7480049	6.7063607	11.0050257	9.326130889	6.073989444	7.643956889	5.969657909	9.0264337	8.913188111	8.238965889	7.963123889	8.893098333	9.303475667	11.42943382	9.733021182	7.073611182	6.938992455	5.211978444	2.714514333
300.769043	6.1728154	0.766349111	0.412503778	6.022047556	7.596700667	7.6841008	5.0322178	16.699401	10.9015254	9.9084512	7.1480067	3.436067667	2.107135222	3.7673359	9.445252455	6.3573705	8.121790111	4.6220489	12.10773122	13.19536533	12.471102	11.9631315	10.39410445	6.7822668	6.5028749	7.920593111	10.1419308	11.00413333	8.961842889	8.241326182	7.0587827	9.001748444	6.614312	6.2642055	7.5766598	10.42520733	2.3191367	3.355687778	8.370579444	10.63275844	9.9189859	10.85933978	9.636997889	8.263721889	7.226241333	10.13345289	8.248347273	7.6524134	15.00945133	10.0210612	9.143986182	10.7556746	6.7075573	11.0447574	9.354473	6.094879667	7.674199444	5.995312455	9.04479	8.960649667	8.299215333	8.020946889	8.891309556	9.285078444	11.43890027	9.741119182	7.109939818	6.945598636	5.206807444	2.707588444
301.140961	6.1207353	0.694321333	0.315454778	6.043113	7.651551444	7.6962361	5.0313625	16.72632722	10.9129067	9.9429689	7.0843441	3.383160222	2.056899556	3.7185756	9.487564727	6.4102202	8.170480333	4.6425764	12.16632178	13.26202033	12.50963878	11.9666528	10.37988118	6.7919063	6.4913596	7.982975778	10.2276985	11.08628867	9.000845778	8.270073909	7.0987792	8.967364111	6.557250182	6.2017402	7.6152807	10.475899	2.3299464	3.365282333	8.353541	10.648256	9.9445433	10.87462822	9.634632444	8.231710111	7.175875	10.05543067	8.257673636	7.6703818	15.04158144	10.0573887	9.184153	10.7809073	6.7327101	11.0850049	9.378949	6.113990778	7.720865556	6.023433182	9.0705654	9.026948444	8.358031111	8.118718	8.881182	9.293497778	11.45480009	9.740878545	7.187516818	6.987760091	5.243868222	2.713902778
301.512848	6.0748434	0.592495889	0.207901333	6.068323111	7.682154	7.7337588	5.0530876	16.74458822	10.922386	9.9535502	6.9787289	3.276039667	1.961297778	3.6144626	9.498385909	6.4363257	8.179642333	4.6420743	12.21517044	13.32143467	12.54350522	11.9947556	10.36930209	6.8015372	6.4742465	8.037093333	10.3112409	11.17201322	9.045810111	8.301664273	7.1291711	8.980742111	6.549723273	6.1814839	7.6341508	10.49286356	2.3579166	3.378056333	8.400137667	10.70351333	9.9483927	10.879741	9.641973	8.209217222	7.108834667	9.976415222	8.279446091	7.6970749	15.04460689	10.0805277	9.205677455	10.7996536	6.7397058	11.1334047	9.432984667	6.140282333	7.725269444	6.027709909	9.056556	9.072823444	8.388674333	8.159350444	8.924793111	9.349251778	11.46852155	9.751198091	7.254111727	7.026508727	5.258994556	2.710189556
301.884705	6.0444386	0.538536778	0.128720778	6.081349333	7.702385222	7.7516815	5.0477181	16.76803244	10.9210738	9.9711546	6.910001	3.192084667	1.866663556	3.5435924	9.506992818	6.4772568	8.188306	4.6370071	12.27437556	13.39008856	12.57653267	11.9967691	10.35879209	6.7857027	6.4533319	8.101626778	10.4151491	11.25723689	9.040898556	8.304476273	7.1084101	8.943189222	6.469055455	6.0903286	7.6904852	10.53803822	2.3494849	3.363403333	8.436097	10.762541	9.9637601	10.89474733	9.614211111	8.164460556	7.006708444	9.871848778	8.302118545	7.7232362	15.09626544	10.100685	9.215304636	10.8044938	6.7449089	11.1884394	9.484257556	6.179272222	7.747287556	6.040928909	9.0602632	9.101271667	8.425229111	8.226046889	8.926658111	9.363903	11.48560573	9.742845	7.270608273	7.012929636	5.218515333	2.641573667
302.256531	5.9938718	0.440390556	-0.005833222	6.035244111	7.683629667	7.7351391	5.0277454	16.75703911	10.9215287	9.9611895	6.8506146	3.131772667	1.786475111	3.4825596	9.521681	6.5068201	8.214381778	4.6301251	12.34750467	13.47627389	12.65819589	11.9836683	10.31396327	6.7505969	6.4055863	8.133825556	10.4760455	11.32396811	9.081240556	8.345982545	7.1268744	8.906433889	6.380390545	6.0205832	7.6959813	10.568717	2.3377066	3.341099	8.454741556	10.81399722	9.9753501	10.92330978	9.554685333	8.059048333	6.853317444	9.695457444	8.322250364	7.7416718	15.14224133	10.1290927	9.232435	10.8088174	6.750634	11.2331952	9.501345	6.189238222	7.758866333	6.029416273	9.0515111	9.126662889	8.441759889	8.263478111	8.942381	9.358887	11.48538345	9.743378909	7.279811364	6.977071727	5.183400444	2.567678667
302.628326	5.9986806	0.427923556	-0.065211333	6.031439667	7.675196556	7.7343636	5.0216691	16.79213911	10.9686831	10.0066043	6.8099425	3.094332667	1.740968333	3.4398204	9.555906818	6.5355918	8.229810556	4.6218852	12.40572689	13.54343144	12.69833	12.0015549	10.30158309	6.7362761	6.3681668	8.222952556	10.6163834	11.45782656	9.041163889	8.302962455	7.1082658	8.898916111	6.345736455	5.9738948	7.7152477	10.597983	2.3405939	3.343082556	8.503716556	10.89500622	10.0245164	10.95721422	9.483371778	7.949856778	6.685938333	9.509467444	8.345913455	7.7570708	15.184629	10.1543801	9.265825727	10.8079451	6.7496638	11.2912063	9.540552778	6.202506	7.761300222	6.012194727	9.0203717	9.147908556	8.477823778	8.308536889	8.922403	9.339067556	11.49892773	9.752241636	7.296198636	6.952295545	5.137618222	2.496330333
303.000061	5.9155126	0.338739667	-0.181107333	6.078070444	7.716603222	7.7747698	5.0511427	16.80392789	10.9872142	10.0555023	6.7292781	3.039319667	1.650477333	3.3702895	9.578599455	6.5706121	8.235540444	4.6314747	12.45816322	13.58021167	12.72237222	11.9826229	10.22952955	6.6951157	6.2992726	8.315622	10.765415	11.59136956	9.040447778	8.298233182	7.0804168	8.890274667	6.272564727	5.9027623	7.7747267	10.62348244	2.3564862	3.366844111	8.548079444	10.94066656	10.0825855	11.02002856	9.444124667	7.849001333	6.543847556	9.326830889	8.359228455	7.7684331	15.20677133	10.1838686	9.30923	10.8267318	6.7736832	11.3114486	9.531469667	6.194134444	7.771463444	6.006613545	8.9837905	9.161379444	8.487599556	8.335116	8.938982889	9.350604889	11.49034273	9.734578455	7.296279273	6.909081636	5.045364667	2.404706667
303.371826	5.873247	0.221334667	-0.317138778	6.090197444	7.743100889	7.8156836	5.0414718	16.800566	10.9772844	10.048796	6.6662311	2.961898778	1.568571333	3.3044728	9.584068818	6.5799317	8.221622556	4.6123919	12.52418544	13.63918556	12.74890822	12.005523	10.25704436	6.7140054	6.2808575	8.386294444	10.8648809	11.71561856	9.052262556	8.311858364	7.0896229	8.858771667	6.211714727	5.8525614	7.8161306	10.65339867	2.3933406	3.401152	8.559180778	10.97134878	10.1202321	11.04696789	9.380461444	7.725704889	6.351735778	9.085650444	8.361987909	7.7631512	15.22974011	10.229142	9.350739182	10.8616758	6.815262	11.2958355	9.505922667	6.134843222	7.779123333	5.993917818	8.9620439	9.200480222	8.526597	8.392043	8.930225889	9.329269556	11.46563336	9.705000091	7.317820909	6.906520545	4.996595111	2.337500111
303.7435	5.8435795	0.137650778	-0.462594333	6.125698333	7.794187444	7.8626616	5.0706885	16.80130889	10.9927445	10.0873325	6.5784644	2.877259333	1.480411222	3.2165432	9.597228455	6.6017995	8.231869	4.6088381	12.54952156	13.68598222	12.763284	12.0171204	10.241087	6.7122329	6.2678304	8.453216	10.9604638	11.81625978	9.016112	8.309280818	7.0631314	8.840172778	6.164529545	5.8069307	7.877043	10.69051389	2.3788621	3.381169444	8.581735889	11.00970544	10.1602215	11.08409356	9.330054	7.595412556	6.153382111	8.844688889	8.390077091	7.7978899	15.28080211	10.2835019	9.399639364	10.8968012	6.8501259	11.3193499	9.512693556	6.125070667	7.776490889	5.971170364	8.9361486	9.256427	8.584336222	8.476250556	8.964799333	9.347585667	11.47087418	9.707009091	7.337595273	6.864929364	4.933924333	2.234824889
304.115143	5.7450432	-0.000498667	-0.621333	6.125057556	7.814003333	7.8674207	5.0507901	16.73465856	10.9363363	10.0668443	6.5172548	2.798542	1.394893889	3.1537013	9.593392818	6.6199111	8.219652111	4.6036426	12.56417233	13.69883022	12.76446111	12.0190736	10.22136227	6.6920381	6.2314043	8.526181	11.0769889	11.91399422	9.029053222	8.336101636	7.0930733	8.799830444	6.081647455	5.6996398	7.9065124	10.76011444	2.3718776	3.377311444	8.605285333	11.036423	10.2140395	11.14098056	9.250684222	7.462314	5.966468778	8.586726556	8.41668	7.813436	15.28484756	10.2842921	9.407635182	10.8586623	6.852522	11.3418849	9.482659111	6.083428222	7.791035444	5.969054455	8.9244729	9.275035222	8.600655111	8.512085667	8.963805444	9.354171556	11.47458609	9.710011636	7.328986909	6.794146	4.854045667	2.138203222
304.486816	5.7269432	-0.079643889	-0.694487778	6.125399778	7.829177667	7.8919968	5.0605458	16.69778489	10.9016306	10.0620109	6.4396375	2.718420667	1.289834	3.0711201	9.581032545	6.6109801	8.217467444	4.5846176	12.57397178	13.71533522	12.77225033	12.0368409	10.23591018	6.72165	6.2520505	8.581744444	11.1431109	11.99158556	9.048219667	8.347410818	7.1123585	8.848363	6.079034909	5.7303296	7.9444361	10.78230144	2.3983931	3.390954444	8.624602	11.07844022	10.2154774	11.15171	9.181095444	7.361605	5.777399111	8.360856	8.453128	7.8276957	15.260851	10.2608177	9.402519	10.8369254	6.8452936	11.3704085	9.489988667	6.074191222	7.809038333	5.961602182	8.9195159	9.281030333	8.602211	8.518795333	8.950982	9.331739	11.45511264	9.677211182	7.331278182	6.761165818	4.788898556	2.063067333
304.858429	5.6642252	-0.192052444	-0.786452667	6.120216222	7.832076778	7.8896447	5.0639732	16.71424911	10.9447873	10.1024388	6.3408256	2.654018889	1.203994444	2.9859875	9.569595909	6.6162556	8.210101556	4.5795642	12.62679356	13.77823478	12.79912167	12.066578	10.22823	6.7472153	6.2404693	8.644485444	11.2273312	12.08811056	9.031861333	8.337227818	7.0823552	8.874321556	6.105369636	5.7489471	7.9853483	10.82264989	2.4212263	3.409902667	8.672084889	11.14507033	10.21215	11.12844867	9.094323889	7.246857222	5.621456556	8.159508111	8.463119273	7.8257334	15.272405	10.3060394	9.431530909	10.8395154	6.861908	11.3937323	9.472216444	6.056065	7.819465222	5.943058727	8.8841795	9.287785444	8.593399556	8.546282444	8.932743111	9.319690556	11.47632018	9.672710727	7.359661	6.755960273	4.753793667	2.017227222
305.22998	5.6130764	-0.253043444	-0.866521444	6.119380667	7.838311	7.8855435	5.0802882	16.78410333	10.9963827	10.1562237	6.3335838	2.688608	1.215831889	2.9890562	9.549669	6.6328473	8.203586556	4.5681649	12.60950511	13.76622922	12.80002622	12.1086825	10.250166	6.7887152	6.2537146	8.723665222	11.3364646	12.18499778	9.012675222	8.328407727	7.0682078	8.876851	6.107577818	5.7567575	7.9962207	10.87687956	2.4347644	3.423062556	8.725822333	11.198911	10.224609	11.11246467	9.054761222	7.174701667	5.487188333	8.002324444	8.466547091	7.8235564	15.24536556	10.3131743	9.440786909	10.8157977	6.8602136	11.4042375	9.467491778	6.058002333	7.813942778	5.921172091	8.8639403	9.297431	8.601055889	8.576146889	8.910306222	9.322738333	11.47981227	9.652531727	7.394450455	6.738713818	4.734354667	1.981036444
305.601471	5.533076	-0.316408333	-0.921787333	6.102125111	7.829304556	7.8785558	5.0638789	16.79747589	11.0152839	10.1761485	6.3265734	2.691774778	1.208336667	3.0024085	9.538564182	6.6470096	8.191759444	4.563269	12.62224978	13.79730533	12.79477544	12.0951663	10.23389118	6.7851828	6.2421557	8.809514889	11.4332861	12.27289622	9.014326667	8.312868	7.0877555	8.895599111	6.107041273	5.7895293	7.9900098	10.90826122	2.4587726	3.460533667	8.753744	11.23781033	10.2244685	11.12179144	9.033764333	7.110655556	5.407545111	7.900610222	8.514821182	7.8815239	15.28732011	10.3149487	9.440261091	10.8064245	6.8619985	11.4456671	9.473763556	6.072687778	7.790669222	5.862980091	8.8067168	9.322120222	8.615319222	8.618551	8.912986222	9.329818222	11.46873564	9.633218636	7.432117636	6.761166727	4.741862556	1.965656889
305.972992	5.4970238	-0.336902333	-0.933540778	6.147671556	7.879883111	7.9224447	5.1105671	16.82434033	11.0477106	10.1881733	6.3044299	2.677625333	1.215905333	3.0214875	9.562946909	6.6844884	8.214735778	4.5934922	12.67970633	13.86515411	12.85140089	12.1127379	10.25522627	6.8297902	6.283654	8.824658778	11.4684589	12.317956	9.005049778	8.317674091	7.1027853	8.890014	6.080349818	5.7900916	7.9931286	10.89838056	2.4733533	3.478632222	8.767119556	11.28968	10.2753945	11.13811422	9.000579778	7.075343222	5.36666	7.814957111	8.522646727	7.909968	15.25405678	10.3005546	9.438110364	10.7811929	6.8522932	11.4980073	9.498686444	6.086436222	7.800515444	5.856734182	8.7880332	9.359625667	8.644127333	8.658155111	8.872612111	9.295264556	11.46761864	9.621552182	7.437605455	6.761540545	4.727180889	1.944952889
306.344452	5.5387128	-0.253276444	-0.875325222	6.122713	7.864496556	7.8827347	5.0908711	16.84912322	11.0631549	10.2538836	6.3089468	2.726934667	1.253202	3.0490165	9.534224182	6.6789997	8.185792	4.5770267	12.73006067	13.93056967	12.89663089	12.1690143	10.29348091	6.8634511	6.3267756	8.873817556	11.5185313	12.37108656	8.986898778	8.301953364	7.0826381	8.868113	6.074470545	5.7863681	8.0147997	10.93202467	2.4925475	3.504916667	8.796878111	11.34352311	10.2772185	11.13729933	8.967639556	7.038203556	5.325432444	7.759998333	8.520257545	7.914093	15.20204833	10.2985362	9.454122455	10.7681513	6.8415512	11.5240523	9.501306	6.108454667	7.815085778	5.847524818	8.8022459	9.387424778	8.660301222	8.697213444	8.823193556	9.269251	11.47559118	9.622963818	7.443989	6.750205091	4.724561	1.935616444
306.715912	5.5339882	-0.252428667	-0.856063556	6.131534	7.891194889	7.9077548	5.1198296	16.87989433	11.1452177	10.332729	6.3528679	2.744825222	1.277829111	3.0993854	9.50908	6.661261	8.166921111	4.5582505	12.73554433	13.95594078	12.91229989	12.158366	10.25811709	6.8420706	6.2912968	8.927097556	11.5498081	12.40286922	8.996422222	8.295872455	7.0978258	8.884978111	6.081874636	5.7997094	7.9793339	10.96350444	2.5043979	3.525152	8.825542	11.37124267	10.3302175	11.19235278	8.971306	7.054447667	5.335919667	7.748971	8.564180727	7.9664323	15.19290756	10.350159	9.516034091	10.8025674	6.8837553	11.5331314	9.507860778	6.106248667	7.852970556	5.879261182	8.8213899	9.426998889	8.695106333	8.766581778	8.782654778	9.226274111	11.44788927	9.588519636	7.443023909	6.724428182	4.723704111	1.938699444
307.087311	5.5224049	-0.233609667	-0.804184444	6.147306778	7.89848	7.9190766	5.1348495	16.90217078	11.175079	10.3848331	6.4020672	2.778871222	1.352420222	3.1454353	9.532718	6.706471	8.202523778	4.6069752	12.82515133	14.07425478	13.01611278	12.1491638	10.23667645	6.8279853	6.2676291	8.930893222	11.5495421	12.41008744	9.001419333	8.314509	7.1142261	8.879443889	6.063917091	5.8074956	7.9935321	10.94772956	2.5380394	3.554186444	8.846988667	11.41725744	10.377953	11.21785122	8.994523778	7.093348111	5.376885444	7.784615889	8.604987364	8.0141576	15.21978111	10.3578357	9.536965273	10.7989714	6.9179977	11.5562724	9.504978222	6.130568889	7.839997667	5.873098545	8.7968043	9.429526667	8.714653556	8.801575111	8.806928778	9.239822444	11.435851	9.59232	7.468245364	6.742905	4.743925333	1.988915
307.458649	5.5241954	-0.186091778	-0.751950111	6.140963111	7.908407667	7.9117528	5.1353556	16.876721	11.1746363	10.3900306	6.399823	2.798582778	1.360868889	3.1459551	9.547949455	6.7247933	8.210539556	4.6479055	12.87423756	14.14600733	13.08933978	12.1963276	10.28336036	6.8585473	6.3252765	8.966376111	11.5836349	12.42984378	9.004277444	8.330724818	7.1379998	8.878491556	6.055105909	5.832161	8.0072825	10.94330444	2.5460076	3.568499	8.867171889	11.45574344	10.3959933	11.249045	9.021659444	7.131012778	5.426469	7.824604889	8.624579273	8.0411813	15.19452089	10.3471573	9.537446727	10.7797262	6.9034701	11.6042515	9.528825778	6.190813667	7.853068667	5.885901909	8.8052818	9.436593	8.709755556	8.829854778	8.799164111	9.245401222	11.42302173	9.572934727	7.460830273	6.730144182	4.748144333	2.015662
307.829987	5.5849282	-0.089181667	-0.637934444	6.110755778	7.888896111	7.8984155	5.1181934	16.93105833	11.1973477	10.4723067	6.3982743	2.839747889	1.389041556	3.1818163	9.531281364	6.7338521	8.189169	4.6574825	12.85422633	14.16202233	13.06604511	12.2243165	10.30321936	6.9019053	6.3572813	8.992977111	11.619081	12.44388	8.948247667	8.313743182	7.0876496	8.909636111	6.120361636	5.9110471	8.0195646	10.933079	2.5734561	3.601324889	8.907674111	11.51767	10.4282059	11.29750233	9.061746889	7.169359778	5.480090667	7.898248556	8.630750455	8.0694866	15.20931167	10.3257321	9.523996182	10.725695	6.8720221	11.6284218	9.521614333	6.189725778	7.881236111	5.906162	8.8417518	9.430949667	8.691040778	8.842271667	8.789458111	9.230446556	11.42256564	9.556840909	7.480287545	6.747793818	4.771748333	2.046904222
308.201324	5.5732009	-0.045671222	-0.561106222	6.055551778	7.819147778	7.8284144	5.0611242	16.95560056	11.2784896	10.5502704	6.4313726	2.887222333	1.425024333	3.2138955	9.549906636	6.7717749	8.213176222	4.7020211	12.90555778	14.22679533	13.12007311	12.2648677	10.333137	6.9631519	6.3993481	9.009022222	11.6266703	12.43974578	8.952670556	8.369336364	7.1308183	8.899719222	6.114722	5.9328608	8.0090278	10.95496833	2.5848365	3.609330444	8.901612333	11.52842122	10.4395224	11.323167	9.081855556	7.209771889	5.533586444	7.942488889	8.671050909	8.1205697	15.22291033	10.2988658	9.502361909	10.6794298	6.8545678	11.6410305	9.505118556	6.215057556	7.921225556	5.927663727	8.875372	9.450207556	8.704232778	8.887393444	8.719316889	9.190563	11.40343545	9.533267273	7.498102909	6.757410636	4.779865222	2.080762333
308.572601	5.6545951	0.069414889	-0.428189	6.054066778	7.842142444	7.8331851	5.0510328	16.937898	11.3033491	10.5850917	6.4587456	2.921717889	1.457461222	3.2540973	9.565063091	6.7903617	8.242176444	4.7267933	12.95961811	14.27208978	13.17613544	12.2790709	10.35942155	6.9838298	6.4156064	9.055860889	11.6753443	12.46422289	8.95708	8.368922	7.1284741	8.914237889	6.146114273	5.9937651	8.043249	10.92615589	2.6275014	3.655883222	8.924043	11.581401	10.4209261	11.28364778	9.079558444	7.241847889	5.583672333	7.982087222	8.686835636	8.1509191	15.23132789	10.3256786	9.530908273	10.6886398	6.8913316	11.6837188	9.535107111	6.250218111	7.921819889	5.925538727	8.8797608	9.442237111	8.702525333	8.910632667	8.720047556	9.207929889	11.40975	9.549405364	7.537915091	6.796288182	4.838411778	2.12934
308.943848	5.67166	0.115252556	-0.362192667	6.045879556	7.828265778	7.8278631	5.0525355	16.92299278	11.2996879	10.6167497	6.4993062	2.981697111	1.497200889	3.2997198	9.554624364	6.7780595	8.233682444	4.736648	12.98545111	14.284352	13.18909278	12.3439838	10.40254291	7.0254493	6.4898387	9.042655	11.6510237	12.42771867	8.957249222	8.399798091	7.127587	8.935605111	6.150628	6.0231239	8.0797402	10.91143211	2.6243829	3.652858444	8.955361	11.62375389	10.4089311	11.280545	9.083097556	7.277107	5.635404111	8.061248667	8.714120364	8.1908441	15.22862911	10.3182696	9.540379545	10.6856977	6.9054734	11.722909	9.555926222	6.271686333	7.926127333	5.909220727	8.8822123	9.432094556	8.706901444	8.921637778	8.727980111	9.199557556	11.38732264	9.534966818	7.543936091	6.813191091	4.869975667	2.188135667
309.315063	5.7044405	0.206720444	-0.225711444	6.015057778	7.804751889	7.7990655	5.0374493	16.92275922	11.3231496	10.6599495	6.5095179	3.009229111	1.519573556	3.3392077	9.574981818	6.8127561	8.268176667	4.7787196	12.99717667	14.28822033	13.21108267	12.3688163	10.42911536	7.067656	6.526931	9.059757556	11.6564784	12.411052	8.957387222	8.420352182	7.1481116	8.923331222	6.142538636	6.0333758	8.06372	10.91437711	2.6555169	3.683134	8.956190333	11.64675811	10.4407412	11.30586133	9.103681111	7.332530222	5.722786667	8.126109889	8.733214	8.218422	15.23281678	10.3207784	9.554244273	10.664991	6.920806	11.7271623	9.557144889	6.305112667	7.963154778	5.919567091	8.9209968	9.466842667	8.730461	8.985961333	8.671713889	9.125123889	11.38387391	9.544405909	7.543745818	6.804005091	4.881636	2.201561
309.686218	5.7641719	0.298501556	-0.117212444	6.016720889	7.807044889	7.7942183	5.0575534	16.92634889	11.3297899	10.6737476	6.4952956	3.003802111	1.536472889	3.3507971	9.580912364	6.8227098	8.284664222	4.8052991	12.968239	14.28206578	13.20012489	12.3751364	10.427255	7.0806421	6.5348194	9.071834	11.6490289	12.38687422	8.991376667	8.464593909	7.1833079	8.964194778	6.190026364	6.0996602	8.0671182	10.90623222	2.6746418	3.696368	8.989349111	11.70285322	10.4134836	11.28057089	9.129347667	7.371203111	5.813460444	8.189575444	8.769308636	8.2697725	15.18153567	10.3209115	9.563555727	10.6589379	6.9422502	11.7483189	9.552517333	6.324623889	7.991154222	5.932303636	8.9476383	9.454522778	8.729791111	8.991354778	8.659141111	9.114649	11.37689191	9.541975545	7.587735364	6.862793636	4.950029889	2.290821778
310.057373	5.799281	0.359444444	0.016452	6.027569556	7.802587556	7.7810833	5.0569903	16.93773533	11.3537303	10.7185746	6.5163571	3.025736556	1.553977222	3.3737864	9.566621455	6.8219677	8.276885111	4.8209893	12.984599	14.30334033	13.215881	12.4215022	10.45566273	7.1209211	6.5767785	9.078187556	11.6491169	12.36509744	8.979577444	8.458753636	7.1817507	8.971321556	6.218471273	6.1483872	8.0692696	10.88211633	2.7186784	3.761724889	9.017690556	11.75973411	10.4078987	11.26756956	9.172386444	7.441570222	5.909559444	8.288302111	8.799487636	8.31035	15.17919378	10.306019	9.562360455	10.6481237	6.9504142	11.7472684	9.547284222	6.329156889	8.001848889	5.928875636	8.9531052	9.492351111	8.775851	9.047588889	8.620392444	9.095634778	11.35202873	9.514571091	7.594575909	6.871487636	4.982465444	2.329056333
310.428467	5.8147494	0.424531778	0.108255667	5.992289111	7.779022111	7.739247	5.0254609	16.94919278	11.3637508	10.7532906	6.4946212	3.018445444	1.549065556	3.3630542	9.585956818	6.8535078	8.306102889	4.8737313	13.01784411	14.33407333	13.254747	12.4192022	10.43641455	7.1243987	6.5817855	9.099760444	11.6238399	12.33901489	8.986267222	8.480654091	7.1778931	8.974033667	6.234211818	6.1958722	8.1246036	10.88714589	2.7134997	3.755989556	9.062616111	11.827945	10.4204358	11.29383989	9.231992444	7.526625	6.019852778	8.397069333	8.805341636	8.3513581	15.151409	10.3012113	9.563405727	10.6452106	6.9683933	11.733929	9.527365222	6.328468778	8.026225333	5.928591636	8.9589952	9.510716444	8.789745333	9.057904222	8.599302889	9.091337222	11.33058	9.490940182	7.594879455	6.879441818	5.007774889	2.366809444
310.79953	5.8384978	0.449656556	0.175801889	5.963939778	7.769111111	7.72613	5.0197282	16.94455511	11.354775	10.7602915	6.4728205	2.988467333	1.540940667	3.3566038	9.547962909	6.8262415	8.283764556	4.8645219	13.00101044	14.32972889	13.24230567	12.3966205	10.43326864	7.1249683	6.5688166	9.104197111	11.6174237	12.33438378	8.970749889	8.478495182	7.1741767	8.942339222	6.234332	6.2124756	8.102685	10.86606678	2.7225355	3.765994111	9.086092667	11.884066	10.445876	11.31359189	9.260698889	7.578254556	6.073220667	8.488969667	8.836393909	8.3952255	15.13225311	10.2961689	9.549115364	10.6113669	6.9565736	11.7503499	9.530295778	6.351908333	8.058567111	5.946708727	8.9970229	9.523075222	8.788811	9.085945778	8.551285667	9.048999333	11.31213664	9.474485909	7.640304545	6.935306636	5.079684	2.449865556
311.170593	5.8227533	0.495048778	0.261795	5.934759222	7.735473889	7.6758467	4.9981496	16.92423567	11.3511461	10.7884975	6.4238825	2.959382889	1.512124222	3.3309251	9.553224182	6.8459034	8.305532	4.895683	13.03340789	14.35196867	13.26290378	12.3918278	10.40938336	7.1169176	6.5620613	9.116484444	11.6296861	12.31895189	8.950759111	8.472803727	7.1652915	8.965643222	6.251370818	6.2455494	8.0510317	10.82936911	2.7311403	3.762226444	9.109704889	11.92853522	10.4846337	11.37049878	9.296499889	7.627148778	6.131840333	8.562664444	8.861042364	8.431072	15.13498733	10.2982193	9.556409818	10.592573	6.9533824	11.8029909	9.576303222	6.405737	8.070585556	5.955752	9.0116424	9.549007778	8.802280778	9.120613889	8.524118111	9.021416	11.30757155	9.473553636	7.627230818	6.910266636	5.077328333	2.459621111
311.541595	5.8184325	0.541982667	0.350998889	5.906598778	7.702761333	7.6185208	4.9602357	16.90345322	11.3538114	10.8042654	6.4081639	2.959633778	1.529345778	3.3392857	9.540553727	6.8365303	8.289616333	4.9047045	13.031324	14.35173911	13.26257878	12.383841	10.40889564	7.106509	6.5588235	9.140647222	11.6675615	12.34042544	8.954953667	8.492776636	7.2031191	8.958027222	6.242286182	6.2516982	8.0172873	10.78905711	2.7637419	3.792418889	9.137437444	11.98668811	10.4881684	11.38617	9.314561556	7.671841667	6.196569	8.627152889	8.866375091	8.4367102	15.11006133	10.2789108	9.538524545	10.5735307	6.9451335	11.796404	9.548202556	6.391169556	8.058861222	5.940895273	9.0078185	9.550521444	8.785629889	9.112286	8.483741444	8.994359778	11.29558136	9.461868273	7.626489364	6.909743273	5.082322333	2.489897222
311.912567	5.8244708	0.613968111	0.438691556	5.886357667	7.686313556	7.5948444	4.9494917	16.92314678	11.38937	10.848202	6.4107892	2.982247333	1.567174556	3.3720037	9.530256091	6.839262	8.294984222	4.912018	13.06888133	14.39245522	13.28514878	12.3722173	10.408966	7.1231174	6.5722922	9.158627	11.6861025	12.34910522	8.948952222	8.491735455	7.1995395	8.984632778	6.283191273	6.3245773	8.0423236	10.72729633	2.7581702	3.792675	9.166857556	12.02902178	10.4885793	11.37443556	9.321454222	7.680974889	6.199109556	8.643007222	8.871581818	8.4540415	15.08823067	10.280824	9.534883909	10.5631574	6.9557511	11.8023373	9.562411333	6.410714889	8.104323778	5.960998273	9.0288121	9.576651	8.809993444	9.142293	8.489716111	8.986823556	11.28557318	9.451948273	7.623347636	6.898498091	5.095819667	2.493336778
312.283508	5.768852	0.628768778	0.451354222	5.872977333	7.673202556	7.5574035	4.9406402	16.92340867	11.4269248	10.9084635	6.4201625	3.023640222	1.605313667	3.4126099	9.528527273	6.8648913	8.283638111	4.9376336	13.09599267	14.40628111	13.29368078	12.3824095	10.41618291	7.1202688	6.5628251	9.184622889	11.7160601	12.34160211	8.947574111	8.505542364	7.1970541	8.971121667	6.283831818	6.3224229	8.0161424	10.73819922	2.7747236	3.810014222	9.193558889	12.08000856	10.523161	11.40996256	9.335893778	7.696610667	6.249981222	8.694570333	8.857146091	8.4622626	15.08069567	10.2806933	9.521359182	10.5399064	6.9594287	11.838761	9.592870667	6.462420333	8.148378222	5.982838455	9.0593891	9.576907444	8.815838556	9.163559	8.495943333	8.990821111	11.25316936	9.440804455	7.640682455	6.912977182	5.135913	2.540721
312.654419	5.8247507	0.720841222	0.564049556	5.856770778	7.646233889	7.5371457	4.9237381	16.90752844	11.4233688	10.9414023	6.4188128	3.029438556	1.636551222	3.4364971	9.526319909	6.8843493	8.301492111	4.9617826	13.08739356	14.39835344	13.284798	12.3936174	10.44097455	7.1533757	6.5894748	9.196204778	11.7411383	12.32903656	8.927257333	8.505652909	7.2049348	8.962028778	6.282437091	6.346075	7.9717589	10.72115867	2.7766192	3.809720889	9.203285778	12.09714733	10.5159177	11.410968	9.376149222	7.754705889	6.321739667	8.769068222	8.868251364	8.4917902	15.06318611	10.2323666	9.495041273	10.5160485	6.9563646	11.8180362	9.584798222	6.455278222	8.169853333	5.995144091	9.1006414	9.581630444	8.831375778	9.187669	8.484640667	8.991646556	11.23773918	9.453797	7.648944364	6.922974	5.156912	2.575168667
313.02533	5.8326718	0.760312889	0.626357667	5.806858889	7.609941222	7.4977029	4.8761178	16.87007178	11.4045804	10.9530826	6.3836663	2.973033556	1.600357667	3.4043091	9.556396909	6.9147408	8.322505111	5.0095806	13.10546744	14.40884744	13.30466644	12.3754672	10.41950273	7.1197354	6.5662738	9.200688111	11.7437714	12.31686622	8.920692333	8.507792727	7.2089582	8.961276	6.267693364	6.3369741	7.9423608	10.70878233	2.7774335	3.820613889	9.200949333	12.13037333	10.5334145	11.44331856	9.401098444	7.816393333	6.407945667	8.836649111	8.862755727	8.4980066	15.067	10.2073836	9.477864545	10.5103712	6.9670628	11.8366133	9.583833778	6.476342333	8.181727333	5.998869818	9.1250395	9.601646222	8.835913333	9.206823556	8.520253	9.014612444	11.21848818	9.445393818	7.632502455	6.913298364	5.146985667	2.589153111
313.396149	5.8743392	0.798552	0.699653222	5.813124778	7.618447667	7.4963484	4.899558	16.83235378	11.3655192	10.9628992	6.3605501	2.962494222	1.580913778	3.3987539	9.556364727	6.9079721	8.325695778	5.0269263	13.14097244	14.44068889	13.33314522	12.3781773	10.40306036	7.1099489	6.5589042	9.165917889	11.7133439	12.27429378	8.911288667	8.523054727	7.2226341	8.928889111	6.246284727	6.3109882	7.9159899	10.72737178	2.806081	3.844130444	9.207785889	12.158964	10.5356401	11.42873089	9.411578778	7.850086333	6.456202556	8.876910444	8.846029273	8.5016337	15.05221422	10.1944799	9.468607182	10.4925939	6.9698922	11.8132732	9.575518111	6.460821778	8.217542222	6.035111091	9.1635583	9.586418333	8.822480444	9.202160222	8.489442667	8.995126889	11.20993636	9.441302636	7.626850909	6.902286364	5.158049778	2.608094333
313.766968	5.9236943	0.851278667	0.770768889	5.780135778	7.606492889	7.4546455	4.8819465	16.85340589	11.3834615	11.0080615	6.3561416	2.970175778	1.57401	3.4036887	9.541199909	6.9053125	8.319016333	5.0293031	13.10602367	14.41038756	13.30225822	12.332307	10.35771864	7.0589971	6.5012721	9.203222889	11.743466	12.27823578	8.920731333	8.536920182	7.2309158	8.938738	6.273	6.336115	7.889371	10.75041111	2.8235282	3.859720556	9.194357889	12.157268	10.4996998	11.40897011	9.442369778	7.896590778	6.514229889	8.954726333	8.859387818	8.5156744	15.02191256	10.1716083	9.465492455	10.4625549	6.9637034	11.8007774	9.547323667	6.449354111	8.246988778	6.028393818	9.1929423	9.569441111	8.796517556	9.194395556	8.458236889	8.978917333	11.19869109	9.435485909	7.606220727	6.881167364	5.139189889	2.598925
314.137756	5.8866921	0.836572556	0.804571556	5.774880889	7.621653889	7.4602927	4.8848926	16.84103944	11.395497	11.0268035	6.3589716	2.966712111	1.570364889	3.4022732	9.547374727	6.9242647	8.348174889	5.0705681	13.10325078	14.38542089	13.27601089	12.3072993	10.31365136	7.0370838	6.4663195	9.186881667	11.7351254	12.25426167	8.944118667	8.568044182	7.2493408	8.980969	6.302283455	6.358474	7.8793059	10.74220567	2.8273433	3.855164	9.234776667	12.21274633	10.4903455	11.39787133	9.457763667	7.917100111	6.545688222	8.982829333	8.883443182	8.5397272	15.01958811	10.1495508	9.435754545	10.4329986	6.968849	11.7888601	9.543632444	6.428966	8.262510556	6.022929545	9.200366	9.568837111	8.794474222	9.208358333	8.455889333	8.975045556	11.21152673	9.445353545	7.626942273	6.885841	5.159945778	2.630991444
314.508484	5.9162409	0.915080778	0.873763667	5.770798889	7.623426333	7.4342899	4.8927361	16.823221	11.3673885	11.0363142	6.3212263	2.947722556	1.546409667	3.3711833	9.543039091	6.9202319	8.352382889	5.0800481	13.09714222	14.37113456	13.24819111	12.3093672	10.30545636	7.0284001	6.4783534	9.178965778	11.7521437	12.265074	8.924968667	8.563725455	7.2147242	8.924186	6.257149364	6.3028276	7.9147496	10.71052022	2.8532171	3.857454556	9.230497556	12.23420278	10.4900684	11.39145244	9.434244222	7.892893111	6.529504	8.961338778	8.891088455	8.5540493	15.01917444	10.1477212	9.424912182	10.4257219	6.9763697	11.7832774	9.534802444	6.430014222	8.260595444	6.004306364	9.1926668	9.563136	8.780767	9.206090778	8.442506111	8.962984	11.1857	9.438361	7.629601727	6.885246182	5.145273778	2.634393333
314.879211	5.8795848	0.913648889	0.855739222	5.779472	7.640726111	7.4159696	4.8871428	16.79138167	11.3757815	11.0538405	6.2938387	2.923073	1.502574222	3.3510402	9.531485909	6.9085496	8.342202333	5.0886484	13.08406967	14.33057767	13.18849422	12.2783404	10.25985664	6.999747	6.436456	9.19251	11.7925709	12.28631467	8.898846222	8.545505909	7.1881344	8.898527444	6.246007909	6.2751231	7.8961265	10.67311922	2.8377872	3.834707333	9.235859889	12.25963389	10.4862724	11.40063667	9.378487111	7.828185	6.440810778	8.865459667	8.889628727	8.5698133	14.99480333	10.1378234	9.405973545	10.4011039	6.9586127	11.7643519	9.507509	6.396219889	8.292044889	5.990085818	9.2111346	9.586411333	8.793511333	9.222439667	8.405160111	8.922782667	11.16570082	9.414000636	7.624434182	6.873047727	5.122276889	2.612704444
315.249878	5.8450562	0.872567556	0.837729889	5.763663333	7.630531778	7.3882244	4.8873096	16.77010867	11.3908685	11.0628835	6.2258978	2.853653333	1.441406	3.2877859	9.519158	6.8991912	8.331592	5.0813595	13.11043067	14.31899011	13.16107589	12.2397978	10.20806536	6.9709207	6.3902685	9.195138	11.8100397	12.29518478	8.881279	8.520199636	7.1756072	8.866072111	6.209213273	6.2327641	7.8656999	10.64286567	2.8700392	3.854187333	9.254744556	12.31266244	10.4574617	11.36986167	9.343395111	7.774459556	6.359537111	8.772392111	8.876996909	8.5677901	15.00771678	10.1443507	9.404626455	10.3951203	6.9744647	11.7537177	9.488544778	6.376531333	8.286007	5.970512364	9.19725	9.605227111	8.797390444	9.235421667	8.400180333	8.923881333	11.14046064	9.397472455	7.613677273	6.837218455	5.081294	2.565510556
315.620514	5.8049748	0.835185667	0.799408667	5.756888556	7.636530556	7.3672766	4.8863667	16.72355833	11.3993897	11.0728275	6.1987985	2.809384556	1.402330778	3.2396921	9.500267182	6.8832289	8.321655222	5.079579	13.11722922	14.31167767	13.15564467	12.204004	10.18423755	6.9429594	6.3632857	9.208844556	11.8477726	12.34431611	8.894598111	8.518751545	7.1801122	8.846896667	6.168869455	6.1876062	7.8523757	10.64445778	2.8593621	3.836078444	9.250978667	12.32487578	10.4413282	11.33914978	9.300740222	7.733545667	6.294228778	8.669355444	8.894309	8.5642261	15.00081322	10.1787142	9.437507909	10.4362266	7.0179596	11.7413203	9.459656222	6.363745556	8.283873778	5.954517636	9.1935772	9.624934	8.811788556	9.246451778	8.382429667	8.909314556	11.09625864	9.384338273	7.610385909	6.799519364	5.040588667	2.517388667
315.99115	5.7704926	0.806772889	0.767414667	5.776570889	7.666774111	7.3658732	4.9086496	16.68197878	11.3636675	11.0641428	6.1278504	2.772581	1.361714778	3.2071149	9.465541909	6.8540529	8.303531333	5.0561891	13.13476767	14.323664	13.15302833	12.1749726	10.13697709	6.9030615	6.3337375	9.243317222	11.9020207	12.40223622	8.886502444	8.510175182	7.1714319	8.814593778	6.139784273	6.1423191	7.8736915	10.60500133	2.8846415	3.859491222	9.267353556	12.35126956	10.4440821	11.33430267	9.214612556	7.632237333	6.164530667	8.523557222	8.877569	8.560938	14.98587422	10.1498858	9.406425818	10.4049451	7.0019438	11.7229706	9.423398889	6.335464	8.277537111	5.928980364	9.1746124	9.620696444	8.819645444	9.247522333	8.355804222	8.900742333	11.07020809	9.361867182	7.59242	6.755284455	4.987718333	2.461325667
316.361725	5.6719585	0.722066444	0.673934778	5.756598222	7.633610889	7.3287709	4.896841	16.647384	11.3409182	11.0497982	6.0790113	2.731032444	1.308543111	3.1716028	9.429949	6.838812	8.285752	5.0616255	13.11976544	14.30912644	13.10650633	12.1592313	10.10044973	6.886963	6.3162926	9.205599222	11.8816417	12.40488489	8.851966111	8.498210909	7.1583097	8.764140667	6.077844727	6.0761023	7.8860949	10.59165633	2.8735336	3.840617667	9.286302667	12.35094756	10.44771	11.34806289	9.181267667	7.568438778	6.083426444	8.412570778	8.873487727	8.5539919	14.960721	10.1058471	9.359539636	10.3703199	6.9761196	11.6903834	9.380240444	6.306947667	8.303653667	5.922904727	9.1751327	9.625741333	8.824720667	9.262006111	8.336322	8.881347	10.98756845	9.284466	7.533572273	6.670649273	4.887168778	2.369171889
316.732269	5.6672497	0.762100889	0.717200333	5.736471222	7.615159444	7.2871724	4.8836357	16.62072944	11.336454	11.0551546	6.0447658	2.692194556	1.279784333	3.1472368	9.413035455	6.8372668	8.285100889	5.0690559	13.10949689	14.30342544	13.08866889	12.1028467	10.04399909	6.830851	6.2413475	9.218611778	11.9067261	12.43113678	8.822286667	8.450892273	7.1118816	8.721013556	6.073160545	6.0497268	7.8483941	10.56906756	2.8826666	3.825097111	9.307338556	12.40232133	10.4667369	11.34462556	9.122233889	7.491817111	5.982860778	8.275943778	8.879626818	8.5635956	14.93186311	10.0753549	9.322803364	10.3275696	6.9546136	11.6700021	9.362278222	6.297327556	8.292521667	5.900005545	9.154215	9.613979333	8.806865889	9.247361778	8.296685778	8.861839	10.96897473	9.260358636	7.502727182	6.608620091	4.837143556	2.301873333
317.102844	5.624331	0.744314556	0.681007222	5.731853	7.615920556	7.2564514	4.8725425	16.57419444	11.3016294	11.0481183	5.996285	2.651162778	1.212647778	3.0927197	9.392625455	6.8138131	8.274374222	5.0679114	13.10001578	14.29643233	13.05962256	12.0599331	9.986617455	6.7677556	6.1796044	9.208749556	11.9182891	12.439781	8.807583778	8.421854364	7.0840198	8.683684	6.041671727	6.0153977	7.8890494	10.544139	2.8977354	3.838864778	9.317533556	12.40836044	10.4513394	11.32337022	9.051911889	7.383914667	5.861354	8.145729444	8.850893455	8.5423018	14.93226544	10.0483021	9.296893636	10.3060594	6.945321	11.6767476	9.355511556	6.290767667	8.246749	5.829461	9.0988015	9.601624	8.788805111	9.218921667	8.295912778	8.883070444	10.94347427	9.211151273	7.472061182	6.551372909	4.776461	2.254622222
317.473267	5.5773212	0.729841222	0.678658889	5.691748333	7.579117	7.201229	4.8367629	16.53246622	11.2980931	11.0499493	5.9611339	2.647773556	1.189817333	3.0713264	9.373158636	6.7948607	8.263749667	5.0801883	13.12163311	14.28386211	13.04638989	12.0404283	9.974502455	6.7654474	6.1663173	9.211283778	11.9545516	12.46882544	8.747282667	8.364921273	7.0314287	8.651136444	6.009512636	5.9800174	7.8302174	10.50925989	2.88771	3.833076444	9.300400556	12.40165011	10.4718896	11.35316556	9.015957333	7.341471667	5.784743444	8.046826	8.826332455	8.5118214	14.91181878	9.9917268	9.243247273	10.2478592	6.9064642	11.6478331	9.324787333	6.258763556	8.229471	5.804710909	9.0729271	9.598898778	8.774167667	9.215864556	8.234080111	8.816325444	10.91959455	9.185654	7.457617636	6.499336091	4.736580222	2.210896
317.84375	5.5838556	0.762974444	0.707675111	5.684202111	7.592868667	7.1794625	4.8349384	16.52626878	11.2987745	11.0989241	5.8517204	2.556805222	1.107839889	2.9949702	9.357012545	6.7830584	8.248765667	5.0882761	13.10294311	14.244344	12.99309322	11.9820612	9.92967	6.7133959	6.1218048	9.249386667	11.9851385	12.50799744	8.723396111	8.339859	7.0217067	8.664262222	6.013102909	5.9652375	7.8047192	10.504351	2.8793567	3.797649222	9.283964333	12.38384544	10.4629321	11.348388	8.994637778	7.281620556	5.723192778	7.972584111	8.804774091	8.4992482	14.87997378	9.9603638	9.222481364	10.2198923	6.8861617	11.6487691	9.319875	6.260393556	8.223422	5.782153364	9.0746462	9.576775778	8.759995222	9.193000778	8.202744667	8.798101444	10.90942436	9.176747545	7.466863818	6.474298636	4.698235	2.201520889
318.214172	5.5656895	0.747366667	0.707705444	5.683215556	7.594858333	7.1761039	4.8476178	16.48742489	11.3060285	11.1119701	5.8120783	2.546268	1.071707333	2.9642252	9.305380182	6.7408325	8.19013	5.0472532	13.075565	14.20230667	12.92097711	11.9708395	9.918308909	6.7012025	6.1015518	9.231749111	11.9949274	12.49946433	8.715079667	8.331470909	7.0302556	8.647252667	5.978109545	5.9373858	7.7550976	10.46233256	2.8864546	3.796260333	9.267782	12.36255278	10.457584	11.32730278	8.956914333	7.225619889	5.633494111	7.876447889	8.811372545	8.4997904	14.84956944	9.9335662	9.199136364	10.2009456	6.8777187	11.6118408	9.281075111	6.230682444	8.216464111	5.773473364	9.0883552	9.584310222	8.760147444	9.210508111	8.207051333	8.790480444	10.86929936	9.139162182	7.467483636	6.452663364	4.663219444	2.198767889
318.584534	5.5425037	0.766455111	0.730942778	5.687204556	7.591036222	7.1339875	4.8447178	16.48171822	11.3379004	11.143831	5.7541435	2.491494556	0.977680889	2.8889883	9.322768364	6.7718829	8.206529111	5.079029	13.08984911	14.20351233	12.899483	11.953528	9.904212545	6.6870518	6.0858039	9.257066111	12.0323525	12.52106589	8.708717667	8.322362455	7.0332882	8.617764333	5.932483364	5.8771914	7.7608032	10.44471967	2.8770152	3.768749778	9.305845222	12.40359344	10.4395055	11.31183533	8.907296111	7.172090778	5.550929667	7.753781222	8.799493909	8.4953832	14.82993633	9.9142758	9.199568636	10.2001299	6.8844892	11.6069228	9.270217111	6.212090667	8.195712	5.751053636	9.068524	9.588189333	8.771935556	9.206298889	8.236693889	8.817303111	10.82192918	9.100485727	7.422474182	6.372984909	4.589898333	2.143454222
318.954926	5.4954764	0.736327778	0.695245889	5.681095111	7.594365556	7.1198141	4.8545222	16.41085033	11.2915396	11.0941262	5.7107849	2.455921444	0.935137444	2.8390506	9.303225636	6.7587832	8.175071444	5.0689104	13.03496411	14.15208856	12.83303856	11.9172461	9.868812818	6.6490629	6.0425356	9.255278667	12.0526596	12.53569522	8.682140111	8.301158182	7.0117697	8.572579	5.900567	5.847292	7.7596955	10.45199967	2.8777281	3.767990222	9.326866333	12.40801711	10.3796899	11.24494233	8.865830111	7.109343	5.471879333	7.653787	8.760333182	8.4612177	14.76199567	9.9116764	9.195426364	10.200463	6.8992834	11.5683331	9.199987222	6.174145222	8.189735444	5.72219	9.0542547	9.554518444	8.730405444	9.172009556	8.228564	8.806154	10.77137073	9.052791818	7.418336455	6.345142455	4.549860556	2.119823444
319.325195	5.4825693	0.697316667	0.657825333	5.649044111	7.577266667	7.0929779	4.8414939	16.36448467	11.2745708	11.0862718	5.6853305	2.450800222	0.903907111	2.8127624	9.277746909	6.7590864	8.162846222	5.0592813	13.02968056	14.10934333	12.78259511	11.8818587	9.825808636	6.6017524	5.9806628	9.278424889	12.0877282	12.57199144	8.690983333	8.296626	7.0084518	8.535658444	5.869212455	5.8094731	7.7633754	10.46633156	2.8986784	3.776201222	9.342866333	12.40168533	10.3639876	11.23315067	8.849173222	7.075869778	5.391655111	7.575044111	8.746656	8.4435953	14.71707067	9.8854848	9.182835091	10.1689209	6.8922335	11.5388374	9.162528	6.146359111	8.194897	5.704429455	9.0479086	9.529453667	8.709367889	9.167850444	8.212356333	8.775525556	10.74910164	9.026895273	7.416779818	6.316826091	4.524753111	2.097109
319.695496	5.4128581	0.633258	0.594061	5.651550222	7.568412778	7.0765091	4.8654079	16.33341144	11.2733078	11.1016655	5.5989111	2.380474778	0.824313778	2.736354	9.253685455	6.7380676	8.142731667	5.0644839	12.95618511	14.01421811	12.66209944	11.8417496	9.760232364	6.5486933	5.9285651	9.231710667	12.0563069	12.536152	8.637567778	8.240987455	6.9554384	8.483289333	5.823615636	5.7341252	7.7523682	10.45480222	2.9368205	3.788722	9.335010556	12.41104278	10.3527014	11.23525767	8.814564889	7.043142556	5.345886222	7.506312222	8.735644545	8.4317594	14.68076678	9.8297927	9.136990818	10.1204427	6.8606034	11.5219664	9.144343778	6.145469667	8.184688889	5.703774	9.0555625	9.528318556	8.709787667	9.175588222	8.218899333	8.794002889	10.70444391	9.000723	7.420539818	6.301367273	4.496922111	2.098891333
320.065735	5.4362168	0.687646667	0.633827	5.627448556	7.540698	7.0397083	4.8493165	16.29471189	11.2239176	11.0649522	5.5195977	2.325697	0.759298111	2.67106	9.227141273	6.716618	8.144123444	5.0674448	12.93082856	13.97273111	12.61156233	11.7858825	9.695926545	6.5010104	5.8940534	9.179306333	12.0206819	12.52596411	8.601010667	8.205035818	6.9320956	8.431526889	5.770782	5.6805975	7.7272478	10.41383389	2.9167854	3.750822	9.332960889	12.40240356	10.3180475	11.20043844	8.763403778	6.971354111	5.263594	7.406726222	8.700709455	8.3940806	14.62901544	9.8081804	9.125063636	10.1061642	6.8585361	11.5020763	9.102849778	6.105219111	8.14054	5.667267545	9.0139278	9.505857	8.682924	9.160645	8.1543	8.761062667	10.67559955	8.969961636	7.386709909	6.249290091	4.424648778	2.049917
320.435944	5.3894902	0.680778	0.621002778	5.607767	7.529645111	7.0101507	4.8429971	16.23588467	11.2110308	11.0375001	5.4818182	2.319906333	0.733314222	2.6299746	9.194414909	6.6815505	8.111544778	5.0623714	12.89793167	13.91155444	12.54105389	11.7302671	9.626497	6.4312825	5.8459507	9.160083222	11.9923399	12.52973533	8.6256	8.212671909	6.9251325	8.376035333	5.710174273	5.6009218	7.7881705	10.35221456	2.8915197	3.719827778	9.352331444	12.42601978	10.3160189	11.20183156	8.713790222	6.889584778	5.173528889	7.273079	8.682486636	8.3658803	14.61877011	9.8085401	9.124504818	10.0918211	6.864508	11.5119821	9.089191444	6.107812	8.092881444	5.630876364	8.9622779	9.481165222	8.658880778	9.130559667	8.135653889	8.742374667	10.61693827	8.904448273	7.362283545	6.188271182	4.386404667	2.013588556
320.806183	5.3805586	0.701801889	0.637263	5.62854	7.554084444	7.0035329	4.8517677	16.19456722	11.2090946	11.0428332	5.433558	2.323198222	0.694999667	2.5872206	9.182586273	6.668756	8.105325111	5.0666677	12.89115	13.88545589	12.46437156	11.7376435	9.610483364	6.4267197	5.8692153	9.090510333	11.9308223	12.47046389	8.615816667	8.191267545	6.914285	8.337028556	5.700322818	5.6006716	7.8299358	10.28348378	2.8917289	3.694661444	9.400835556	12.426429	10.2570042	11.158613	8.665028	6.821742778	5.086280667	7.183138333	8.685985727	8.3620168	14.57580167	9.7746378	9.106860273	10.0633353	6.8562072	11.4831862	9.060018	6.069687111	8.061103333	5.616618636	8.9272392	9.440573778	8.624484889	9.103900889	8.063784111	8.691792667	10.56499891	8.857784455	7.383852909	6.175118273	4.387161444	2.006033667
321.176331	5.3307096	0.708574	0.632984778	5.592509222	7.528945667	6.9580652	4.8018944	16.14547956	11.2363583	11.0504279	5.3583014	2.284299222	0.645261111	2.5309734	9.158303909	6.672854	8.092163333	5.0792077	12.86272533	13.84397	12.43718	11.7229041	9.587940818	6.4200725	5.869583	9.063838556	11.9027417	12.45702578	8.575567111	8.153638636	6.8706825	8.315277889	5.677720545	5.5962568	7.8239942	10.20433522	2.8644729	3.642747222	9.410344778	12.417435	10.227053	11.15420611	8.628867667	6.771295889	5.018159778	7.096678222	8.67254	8.3369887	14.56314544	9.7200863	9.063846364	10.0220438	6.8327581	11.4709044	9.032713889	6.069284333	8.024957556	5.574698636	8.9054827	9.430739667	8.617780111	9.102055556	8.025810333	8.673904667	10.48986036	8.807077091	7.372872545	6.131646455	4.345354444	1.991280222
321.546448	5.34517	0.778323	0.721094333	5.584141778	7.500929	6.9431537	4.7905712	16.04009189	11.1881639	11.0111366	5.3184329	2.276928	0.629076	2.4910091	9.128446	6.642234	8.078638778	5.074925	12.85144678	13.82778878	12.38821211	11.74243	9.60711	6.4385762	5.8992953	9.041788889	11.8799596	12.42575256	8.522413333	8.107984273	6.8339967	8.303632778	5.630710273	5.5610441	7.8107401	10.12888844	2.8615758	3.630781889	9.435007222	12.41933589	10.2337411	11.16933622	8.600782111	6.744337222	5.004428667	7.054498778	8.631173727	8.3096072	14.54186867	9.713984	9.038859364	10.0167275	6.841943	11.4359664	9.016056444	6.045210778	7.985447222	5.557726273	8.8914646	9.402591889	8.577448333	9.072852	7.978506111	8.609952778	10.415448	8.753244	7.362316364	6.115046727	4.340941222	2.016129889
321.916565	5.365336	0.862574	0.815428222	5.582646556	7.486754889	6.9144468	4.7835176	15.96259378	11.1378132	10.9533916	5.2518123	2.257403444	0.568553667	2.4372894	9.105890636	6.6289731	8.054432111	5.0653254	12.81245944	13.78509289	12.36020767	11.7098816	9.605625182	6.4462645	5.9053086	9.037203444	11.8559791	12.40458411	8.482210556	8.057933273	6.809911	8.257427889	5.588086545	5.5475123	7.8408933	10.06012067	2.8792092	3.623417222	9.385510111	12.37010511	10.2243582	11.16066333	8.609147778	6.750649667	5.019139667	7.054500333	8.574788091	8.2765028	14.49904133	9.6924195	9.028080455	9.9876625	6.8528149	11.4491267	9.006165556	6.058098556	7.977147222	5.547478182	8.8684854	9.368736333	8.549673778	9.027349556	7.951025667	8.579629444	10.35601282	8.706096455	7.344949182	6.104183545	4.322387333	2.024768333
322.28656	5.3393963	0.861756556	0.836167889	5.564721889	7.462786333	6.8855215	4.7547582	15.89397611	11.1339049	10.9326312	5.237575	2.287572333	0.588766667	2.4384921	9.089708909	6.6097209	8.051733333	5.0762055	12.77105233	13.74773456	12.31925978	11.6893289	9.611863091	6.4487264	5.9169631	9.032639889	11.8399659	12.36037733	8.481787222	8.068574182	6.8237633	8.228338778	5.537225636	5.5413202	7.8047901	10.04787278	2.8506734	3.602284556	9.378046556	12.34846867	10.1881251	11.13294111	8.627233444	6.786741444	5.069326889	7.109254778	8.549913182	8.2692573	14.45273633	9.6343968	8.975867364	9.9235761	6.8103621	11.4320646	8.971739111	6.036840889	7.943384667	5.539698545	8.8651569	9.306852	8.504029667	8.971114444	7.901142889	8.554950111	10.32628845	8.667502364	7.322610636	6.089947091	4.306401333	2.038865667
322.656616	5.3751621	0.924885667	0.938060222	5.527783333	7.432218333	6.8397391	4.7561524	15.81233333	11.0614565	10.8864752	5.227346	2.325578778	0.593729	2.4261969	9.042146818	6.5739546	8.025878111	5.066157	12.72180478	13.70933167	12.29869922	11.6836597	9.626198818	6.4439883	5.9310725	9.033817889	11.8349382	12.32318722	8.491599111	8.070239818	6.8266783	8.233714667	5.534926909	5.5771229	7.7979175	10.01020111	2.8724871	3.611025	9.369421667	12.31190478	10.1450472	11.08955511	8.647466222	6.827421222	5.137673222	7.191791889	8.519274727	8.2475027	14.41781233	9.6001615	8.951319818	9.8764277	6.8046511	11.4031452	8.950140889	6.042395111	7.898141667	5.520112909	8.837033	9.267921444	8.468057	8.951225444	7.867281444	8.534231778	10.28858491	8.62829	7.292442273	6.063914455	4.300471778	2.047491667
323.026581	5.3632283	0.986029111	1.011482222	5.517097444	7.413224556	6.8095421	4.7448518	15.757598	11.0317574	10.8864716	5.2123172	2.342475222	0.593548889	2.4308769	9.018397182	6.5705534	8.032315778	5.0796012	12.67725478	13.67251	12.267799	11.6795873	9.646144455	6.4500139	5.9446523	9.018236111	11.8170973	12.30062778	8.468557111	8.040438636	6.7987434	8.234319333	5.559751909	5.6126985	7.8280945	9.964609	2.8555464	3.590596778	9.347084778	12.25874222	10.1110276	11.07882267	8.644137222	6.856708778	5.205214778	7.270402556	8.520507455	8.2550668	14.36965444	9.5418789	8.901829	9.8153695	6.786788	11.3609459	8.901851667	6.012341556	7.896688333	5.531575091	8.8546102	9.248544333	8.460689	8.940373333	7.815059	8.484891222	10.25777264	8.600773364	7.294209364	6.080938455	4.320431222	2.106502667
323.396545	5.3383138	1.043266111	1.093118222	5.488444111	7.374340111	6.7671825	4.7036235	15.68359378	10.9834204	10.8495003	5.2298788	2.408778889	0.640059778	2.4697271	9.019421273	6.5633366	8.036565667	5.0953182	12.63538011	13.60620033	12.216645	11.6544397	9.630047909	6.4436289	5.9339726	9.031639444	11.7831116	12.27204244	8.461339667	8.032673545	6.8120688	8.211583111	5.556923727	5.5949859	7.7988976	9.893574556	2.8831534	3.602816444	9.316080889	12.210297	10.0781826	11.09088822	8.645035889	6.875673444	5.267319111	7.339697222	8.528844818	8.2867639	14.317953	9.4876595	8.836422818	9.7579036	6.7686897	11.303777	8.857512889	5.979382667	7.857327556	5.493952909	8.8200867	9.216179222	8.437605222	8.921426444	7.773725778	8.448900111	10.21198682	8.556937091	7.290342	6.103677	4.375860222	2.195207667
323.766479	5.300705	1.066844778	1.133003111	5.480717111	7.364353778	6.7410436	4.6976743	15.60677889	10.9466764	10.8168779	5.252947	2.439311778	0.652572333	2.4817657	9.006425091	6.5498815	8.024071778	5.1197154	12.58684978	13.51662778	12.16200522	11.647512	9.636651364	6.4667255	5.9582482	8.999426556	11.7285811	12.208103	8.455641111	8.013606455	6.8024242	8.204802111	5.576773364	5.6085509	7.7696772	9.840330778	2.8578589	3.579536	9.323234444	12.19799478	10.0579912	11.07328478	8.689689111	6.931503778	5.369139	7.430872444	8.516732818	8.2809173	14.22432267	9.4599105	8.819806636	9.733562	6.7660884	11.2689641	8.838969556	5.973276	7.830033778	5.481753182	8.8150195	9.213857556	8.422667444	8.916873	7.765659778	8.418823222	10.18024982	8.531537455	7.301051273	6.123159273	4.421717444	2.280488222
324.136353	5.3318702	1.140738444	1.225743444	5.455645111	7.352019556	6.7127168	4.6855342	15.55816233	10.9175202	10.7984292	5.2456997	2.469330111	0.682995556	2.4928797	9.005369818	6.5434598	8.019763778	5.1308345	12.55757878	13.45389456	12.12566789	11.6434605	9.632393	6.4723653	5.9656629	8.973050222	11.6770057	12.14197356	8.442296667	8.013052273	6.8013103	8.174997556	5.567071455	5.5976583	7.7583543	9.807816222	2.8704609	3.572950444	9.283697667	12.14064778	10.0261481	11.04815667	8.674190778	6.953623667	5.417044444	7.503901111	8.487815636	8.2617689	14.20403567	9.4374918	8.808249	9.7051659	6.7753011	11.2422189	8.802594667	5.949416556	7.806952	5.478415636	8.7996443	9.225045889	8.430876889	8.911835	7.726882111	8.379092667	10.17941673	8.538886909	7.334941455	6.179486091	4.486777667	2.390077333
324.506195	5.3082177	1.158030556	1.263705222	5.441568667	7.364543778	6.7030148	4.6937274	15.47573556	10.8811233	10.749207	5.2214608	2.491718667	0.687222444	2.4839246	8.967791364	6.5197147	7.981991	5.123599	12.54445767	13.42612344	12.094683	11.6305239	9.631673545	6.4878692	5.9884588	8.950519778	11.6632973	12.11540067	8.424742556	8.019769818	6.8136789	8.159735444	5.544069	5.5956825	7.778152	9.754919333	2.8629007	3.575876	9.288498556	12.10579056	10.0208194	11.06529867	8.665290111	6.975304444	5.459667444	7.555927222	8.466647182	8.2413264	14.20650778	9.4135394	8.789583182	9.6784776	6.7708353	11.2088322	8.768619778	5.932621444	7.800381778	5.479372636	8.8048681	9.213515556	8.412008111	8.887313889	7.732939556	8.365691333	10.11966955	8.504592	7.355860909	6.205795727	4.52686	2.460702222
324.876038	5.3251521	1.224276	1.352037	5.420341667	7.338570556	6.6612572	4.6768817	15.44922211	10.8717771	10.7335053	5.2430757	2.531714889	0.719347778	2.5112829	8.943446455	6.4872675	7.954640333	5.1191675	12.54739333	13.39995089	12.09818767	11.6091256	9.632673727	6.4886611	5.9809412	8.946828778	11.6360103	12.08598122	8.380149556	7.988561636	6.7739038	8.144596889	5.550289273	5.6014858	7.7085689	9.689929333	2.8146628	3.534944333	9.297305889	12.115359	9.9720997	11.04757411	8.670488889	7.007008667	5.496440556	7.626149	8.461453818	8.24191	14.161169	9.3683913	8.742506364	9.6265934	6.7478963	11.166274	8.727763333	5.903946222	7.831375667	5.532699727	8.8501088	9.187533333	8.391128889	8.872585889	7.716233667	8.354373222	10.05491582	8.477005545	7.368203091	6.248033091	4.568010222	2.522700222
325.245819	5.2949145	1.236036111	1.373229667	5.403572667	7.32794	6.6168878	4.6613684	15.41629333	10.8569368	10.7303536	5.2602355	2.557846889	0.719743111	2.5142873	8.902847091	6.4555683	7.927650889	5.1108296	12.50566711	13.35354011	12.04277533	11.5966886	9.626017545	6.4888346	5.9911191	8.933559111	11.5922832	12.049942	8.379827	7.988018273	6.7811072	8.110150111	5.521417818	5.5743615	7.7302678	9.661091222	2.8120066	3.534154	9.318266889	12.11483778	9.9787673	11.05746278	8.655841222	6.993081111	5.490976556	7.657627333	8.471734545	8.2600834	14.13221344	9.3760004	8.750598182	9.6368721	6.7897674	11.1746812	8.726224333	5.913881444	7.800218333	5.513877	8.8440681	9.162841111	8.364365778	8.841326889	7.716784556	8.370868889	10.03035191	8.463344818	7.388765455	6.281660273	4.620851444	2.598226111
325.615601	5.2212689	1.211586778	1.378230556	5.368067111	7.287699667	6.5693369	4.6347076	15.37688678	10.8409737	10.7100514	5.2602522	2.588075333	0.722460889	2.5000493	8.878206182	6.4336433	7.908444	5.1002275	12.48928144	13.31498456	12.01505233	11.5760575	9.629414	6.4912418	5.9926993	8.915300778	11.5662033	12.03930822	8.359444667	7.975762909	6.7683277	8.095132778	5.517682182	5.5706715	7.7536213	9.614478333	2.7921241	3.508853222	9.307883333	12.08411167	9.9915086	11.07162144	8.625568556	6.997677444	5.489967778	7.672281111	8.453180273	8.2504162	14.09785622	9.3808116	8.741304909	9.6256495	6.8120475	11.1486388	8.689980889	5.887150111	7.760946444	5.495309273	8.8078556	9.118449444	8.319805333	8.780472222	7.700714444	8.330861889	9.982442636	8.427768455	7.400522273	6.306573727	4.659186556	2.643688333
325.985291	5.2132609	1.262429444	1.430796778	5.337168111	7.265716889	6.5062721	4.5974871	15.31166178	10.8042543	10.67763	5.2496749	2.590815111	0.720941111	2.4940773	8.876258	6.4421828	7.927593667	5.1219234	12.47485722	13.28546344	11.98888856	11.5099834	9.571261	6.4487578	5.9459149	8.896150111	11.5450513	12.04337667	8.327617556	7.931775727	6.7262651	8.029942444	5.464649091	5.5118706	7.7453519	9.555775556	2.8138295	3.523621889	9.304869444	12.06280078	9.9575738	11.046569	8.611333778	6.995066778	5.523003	7.688784222	8.441035091	8.2498611	14.07556756	9.3824534	8.739596545	9.6184535	6.8310455	11.1316784	8.667105556	5.870440111	7.750868	5.493174182	8.8063237	9.103379667	8.290352556	8.756750333	7.654807444	8.285093	9.973329	8.426726273	7.440504455	6.342300364	4.710229778	2.698761444
326.35498	5.2114528	1.317244333	1.472459333	5.281257444	7.233517778	6.4680839	4.5705479	15.20172433	10.7199936	10.6128702	5.228059	2.609271556	0.734465778	2.4767987	8.861417091	6.4156742	7.910877111	5.1129169	12.462608	13.24704033	11.96583478	11.4976013	9.567487091	6.4510303	5.9477807	8.826400889	11.4728073	11.99542	8.329561889	7.925957909	6.718797	8.012413667	5.459320545	5.5262735	7.7197661	9.511079222	2.8184243	3.514339111	9.244963	11.98597467	9.9197312	11.01457589	8.560480333	6.943098778	5.503252111	7.674426667	8.383584364	8.196023	14.05777667	9.3540539	8.708092091	9.5790422	6.8364256	11.0912632	8.643636333	5.848404556	7.741402667	5.499988455	8.8257916	9.087870333	8.261284333	8.744739778	7.605265333	8.236020667	9.930029091	8.384800455	7.419706273	6.326908636	4.713600889	2.705272444
326.72467	5.2310402	1.384674667	1.540907	5.242255333	7.190065333	6.4163402	4.5439778	15.17332022	10.7239639	10.6188215	5.2312933	2.641768667	0.751638111	2.4787962	8.823612455	6.3915647	7.889877111	5.1035243	12.47347133	13.23967511	11.95218244	11.4499338	9.527683909	6.4135657	5.9209991	8.804892333	11.4208241	11.96485578	8.319597111	7.919905909	6.7145587	7.988565556	5.426111909	5.484302	7.7072516	9.447875889	2.7934197	3.486214222	9.235840333	11.97168644	9.9190911	11.02741411	8.532231444	6.935050667	5.504145222	7.669881111	8.399822818	8.2237084	14.07018	9.300324	8.646377727	9.5176962	6.807017	11.0608719	8.625049333	5.812937667	7.750560444	5.517760636	8.8545779	9.044012444	8.220298667	8.696405333	7.594280444	8.228303444	9.905886727	8.368420636	7.408989636	6.316142091	4.718516444	2.713834778
327.094238	5.2215103	1.437951444	1.609931444	5.259477889	7.210137	6.4062745	4.5676761	15.13666844	10.7087693	10.6061271	5.2263246	2.673519556	0.763288444	2.496172	8.795814364	6.3665202	7.862606889	5.1072282	12.47522267	13.24616944	11.96512067	11.4333222	9.524959455	6.4114343	5.9296781	8.770860444	11.3692478	11.92192867	8.272691444	7.861486636	6.6696313	7.942578333	5.387536455	5.4483025	7.6738254	9.385930778	2.7752721	3.470332111	9.200748	11.91437689	9.9150268	11.02661278	8.496180889	6.907439778	5.519664556	7.663160889	8.390314727	8.2144657	14.06501389	9.2624712	8.606750455	9.4769591	6.7860207	11.0296266	8.602176222	5.804840444	7.721857222	5.504872545	8.8429867	8.997021667	8.189682	8.657060778	7.550175778	8.210704556	9.881572364	8.357518636	7.389731727	6.303784636	4.720654889	2.721482
327.463867	5.2412315	1.507593111	1.681737444	5.235293556	7.212243	6.3639588	4.5552629	15.07569733	10.6711945	10.5557992	5.2284626	2.691559	0.741039111	2.4822769	8.784763273	6.359985	7.848497556	5.0958849	12.482252	13.23229278	11.98276411	11.4060253	9.517573182	6.407336	5.9201473	8.762554556	11.3414642	11.90313011	8.280054	7.877367182	6.6893762	7.955490556	5.411084364	5.4695418	7.6261567	9.320817222	2.7576474	3.457857889	9.196518444	11.89816889	9.8795934	11.00219633	8.478002889	6.901085222	5.531635222	7.670403889	8.371671455	8.2052956	14.04295367	9.2686561	8.618333091	9.4975451	6.8126013	10.9666492	8.546632889	5.752587111	7.676262111	5.463452909	8.8049633	8.969670111	8.16206	8.635723222	7.485554	8.137702667	9.836775091	8.299567091	7.364908727	6.280273636	4.698184556	2.71819
327.833405	5.1967253	1.496491778	1.689404444	5.203498	7.201334333	6.3345413	4.5465341	15.02408278	10.675283	10.5393912	5.2536371	2.759560222	0.768781556	2.5106283	8.754946273	6.3229258	7.807103111	5.0756422	12.44634633	13.19930167	11.92900856	11.3345105	9.468496364	6.3851076	5.8896747	8.744015444	11.3187528	11.87782467	8.262994222	7.873218818	6.6856017	7.927064333	5.390375636	5.4555839	7.6445268	9.257242889	2.7709823	3.465879	9.198956444	11.88081878	9.8529715	10.99179111	8.440105111	6.870224333	5.520658333	7.645068	8.360185182	8.2129872	14.02494444	9.2468825	8.599137818	9.4748648	6.8098533	10.9017217	8.498146444	5.703762111	7.628138222	5.431644182	8.7743011	8.945954111	8.136502667	8.622433667	7.468190667	8.117262889	9.786485364	8.259970364	7.406863909	6.304328545	4.755004889	2.775969778
328.202911	5.2017591	1.538639778	1.738266333	5.198574889	7.193017778	6.3129107	4.5486035	14.981783	10.6488966	10.5020076	5.2231995	2.747970333	0.716381111	2.4861609	8.756667455	6.3228124	7.803203444	5.0807995	12.43492256	13.16210733	11.91817589	11.2944324	9.450755182	6.3709516	5.8678856	8.725616667	11.288764	11.83719833	8.243304889	7.851090727	6.6816055	7.910123	5.385503273	5.4511777	7.5795361	9.203270111	2.788275	3.472023333	9.181417111	11.83681022	9.8180286	10.96550056	8.422869444	6.869520222	5.528671	7.665903333	8.343904818	8.2040336	13.98176044	9.215224	8.575562818	9.4440745	6.8021455	10.86188	8.464423222	5.688503	7.622882111	5.421373182	8.7679158	8.929740111	8.111171667	8.614227333	7.414332778	8.066500667	9.766078364	8.258181818	7.382895545	6.283517727	4.730104778	2.777695333
328.572449	5.1857528	1.552281667	1.750357889	5.171673667	7.148519333	6.2654041	4.5394412	14.92250167	10.6093993	10.454295	5.1883547	2.739868333	0.691406778	2.4619418	8.688838364	6.2571666	7.735912222	5.0403291	12.435834	13.14004844	11.91861611	11.2454727	9.437207636	6.3454467	5.8468627	8.714981333	11.2600596	11.81574656	8.228614	7.836168727	6.6588575	7.892587444	5.374640273	5.4390014	7.4913145	9.165771	2.7912617	3.47026	9.141066667	11.78577267	9.8156117	10.96144267	8.369758	6.827248333	5.493325778	7.620478111	8.304945909	8.1825215	13.97524989	9.1804137	8.532815455	9.4011369	6.7772751	10.8196647	8.403039667	5.656555	7.604035444	5.389105273	8.7403836	8.921498556	8.109587333	8.593932667	7.392644556	8.036526889	9.724211182	8.217530636	7.368950636	6.271570091	4.709213333	2.770344444
328.941895	5.1147128	1.512872444	1.726937444	5.156573333	7.132356111	6.2387131	4.5469004	14.85820456	10.548424	10.3911734	5.1767419	2.754585333	0.673625889	2.4371839	8.656720818	6.2106672	7.708996889	5.02116	12.397652	13.07478844	11.84356478	11.2017762	9.427208182	6.3303707	5.8167749	8.702510778	11.2616438	11.797193	8.216929667	7.816565636	6.6436408	7.845902222	5.320921273	5.3706717	7.4599975	9.132978222	2.7915781	3.470077778	9.130289	11.74281944	9.8119058	10.95261133	8.304216222	6.776958222	5.443289667	7.576577222	8.29354	8.1755463	13.91525067	9.161315	8.509479364	9.3743043	6.7770226	10.794274	8.358740222	5.630662444	7.588247444	5.391119727	8.7328671	8.893021	8.078862	8.562826111	7.363116667	7.994773556	9.703215273	8.196147273	7.370199818	6.265948	4.696679667	2.760776333
329.311279	5.0294496	1.454572778	1.654609889	5.122736667	7.098796444	6.1690646	4.5148308	14.796583	10.5107305	10.3656208	5.1461445	2.747928111	0.624652889	2.3888667	8.645448545	6.1933967	7.691683667	5.0333045	12.40979267	13.04038711	11.81759867	11.1667592	9.400973	6.3032237	5.7932082	8.682995222	11.2473391	11.78688456	8.194146778	7.795313636	6.6052577	7.781735556	5.293060818	5.3115677	7.4453279	9.100423111	2.7708588	3.427717333	9.091337556	11.69078211	9.7867573	10.92733744	8.263898222	6.716995222	5.365975889	7.505069444	8.282157909	8.1599115	13.87652233	9.1435564	8.495429182	9.3433858	6.7768963	10.7789831	8.326285444	5.631596667	7.573264444	5.379785091	8.7158264	8.893182333	8.104382667	8.571255556	7.350911778	7.997416333	9.682905636	8.170311	7.364958727	6.236595545	4.685531778	2.737957333
329.680695	4.9421704	1.364246667	1.564357222	5.096403111	7.079038111	6.1350405	4.5101678	14.72640244	10.4820065	10.3310716	5.1327067	2.736826222	0.618804444	2.3922974	8.643112091	6.1766312	7.681887	5.0423382	12.39264122	12.98665789	11.76741633	11.1254966	9.369627636	6.2434458	5.7547141	8.653663222	11.2340218	11.76236644	8.191891667	7.802740455	6.6139072	7.772930889	5.273542818	5.2727459	7.4007073	9.042932556	2.7400233	3.399204556	9.091940889	11.65128544	9.7567916	10.90521789	8.192665778	6.637012444	5.274498889	7.401398111	8.268228182	8.1474682	13.84862033	9.1325026	8.490912818	9.3445549	6.7893599	10.6940264	8.244665	5.564503889	7.533566444	5.359548727	8.6981652	8.867798556	8.079798444	8.556016111	7.337973889	8.006317556	9.620040091	8.111587727	7.327326273	6.205851545	4.657644444	2.710608
330.050049	4.9091584	1.352436	1.571115111	5.083163	7.064072	6.1056005	4.5216619	14.68855422	10.4643667	10.3037568	5.0793582	2.719210222	0.566180778	2.3474868	8.646856364	6.1718659	7.674748222	5.0695858	12.41279822	12.98355078	11.75047811	11.0825601	9.333810273	6.2133885	5.71268	8.640970111	11.2254458	11.76002033	8.159064	7.771247455	6.5947565	7.766184111	5.290888636	5.2642163	7.4050645	9.005353333	2.7021831	3.354003111	9.075305778	11.60859156	9.7133759	10.880261	8.116326889	6.559543333	5.184807667	7.259275	8.243665	8.11364	13.798987	9.0973431	8.472269182	9.3073341	6.7984148	10.5940528	8.150756111	5.476972	7.499719778	5.322259273	8.6589982	8.833095778	8.036896	8.522166556	7.326153222	7.995851333	9.553847455	8.064463182	7.279643182	6.141886455	4.601910444	2.668763222
330.419373	4.8529263	1.332963	1.539723333	5.083732556	7.054385111	6.106581	4.521794	14.64211444	10.4402508	10.2685829	5.0430339	2.709394667	0.529859444	2.3173115	8.651271091	6.1812454	7.679140333	5.0982254	12.39478544	12.92663178	11.69355667	11.0686397	9.322431	6.1900304	5.7043464	8.584061111	11.1579591	11.72645278	8.134515556	7.740244636	6.5791391	7.707949778	5.252432636	5.1900768	7.3662451	8.989393667	2.6694837	3.310748778	9.075810778	11.58594189	9.6975149	10.87760633	8.064351778	6.496875778	5.128013778	7.156296111	8.222455273	8.0979529	13.74366189	9.0599972	8.445594818	9.2798506	6.7981301	10.5594969	8.117425222	5.453966	7.470310333	5.308320727	8.6393051	8.801473333	8.017886333	8.492468	7.272149778	7.954324778	9.513677636	8.042757	7.257690364	6.101681727	4.569071778	2.644844778
330.788666	4.8315576	1.342035667	1.537058333	5.054182333	7.049070111	6.0685511	4.5105694	14.61626833	10.4257332	10.2342011	5.0428633	2.749417556	0.531251889	2.3026913	8.619989364	6.1425726	7.651763778	5.0825086	12.36550844	12.87151911	11.63897322	11.0043846	9.263322636	6.1339395	5.6436831	8.526902667	11.1033779	11.66887278	8.110629222	7.712035	6.5467097	7.709905333	5.236888455	5.1795347	7.3287369	8.956624222	2.6265597	3.248209889	9.060201778	11.53698089	9.6788554	10.84547856	8.009151222	6.431429889	5.058255556	7.041659778	8.195065909	8.0719909	13.70061067	9.0368254	8.425652091	9.2675063	6.791546	10.4920665	8.056068444	5.398839	7.448701778	5.294088364	8.6102191	8.757408222	7.988422444	8.455653889	7.262196333	7.953890222	9.428848636	7.961563636	7.196705818	6.030976364	4.515347778	2.581010444
331.157928	4.7845301	1.294695	1.505403889	5.032967111	7.029110333	6.0436729	4.509098	14.60141611	10.4390042	10.2152249	4.9786569	2.731165222	0.474771222	2.2383606	8.595101364	6.1164437	7.639059778	5.0863549	12.36095511	12.86098811	11.63630878	10.9671027	9.23014	6.092237	5.6176592	8.439481778	11.0199627	11.58445011	8.067442444	7.660669182	6.4933567	7.691562444	5.216916636	5.1641811	7.349851	8.937460333	2.5813538	3.193262889	9.057928778	11.50331611	9.6817871	10.83921367	7.973396889	6.393493778	5.004918222	6.977432667	8.150783273	8.0201963	13.63497844	8.9663309	8.382640727	9.2120356	6.7553664	10.4654984	8.034022778	5.393808333	7.440881111	5.304235455	8.6127395	8.725990333	7.941117444	8.421312	7.209687667	7.904403222	9.398020818	7.939802727	7.189459	6.006050455	4.482401667	2.542286222
331.527161	4.7895468	1.303666778	1.518198333	5.024213444	7.031371111	6.0426157	4.5293196	14.585478	10.4303565	10.2020631	4.9375805	2.730503333	0.464214889	2.2001895	8.569622364	6.0875924	7.609112889	5.074083	12.33340333	12.85427722	11.58643056	10.8961856	9.174823636	6.0074103	5.5521432	8.385689333	10.9659917	11.54335478	8.015247333	7.606641636	6.4379099	7.688915111	5.207561	5.1577269	7.3408074	8.886858556	2.5918575	3.195703	9.039401778	11.455893	9.6400788	10.81057967	7.901769	6.338442444	4.935600333	6.893246111	8.126589818	7.9956621	13.63589111	8.9597612	8.373600545	9.1905612	6.7607738	10.4239513	8.000322889	5.365839556	7.416403444	5.298798273	8.5927039	8.699437556	7.933213222	8.400070111	7.167067444	7.901670667	9.349450455	7.893886273	7.173283273	5.983576818	4.44953	2.514899222
331.896301	4.7515639	1.309363333	1.517081444	4.994371111	7.002159	6.004702	4.5133156	14.54840411	10.4186896	10.180816	4.8876252	2.719226111	0.402632889	2.1414577	8.542931909	6.0537305	7.585500444	5.0646427	12.28651356	12.81023022	11.53072778	10.8718902	9.190031909	5.9993389	5.5480481	8.344323333	10.941071	11.51058633	7.9735	7.551560182	6.3922044	7.670886333	5.179284182	5.1342337	7.2809103	8.855914333	2.5828106	3.191876667	9.040941778	11.45167411	9.6356586	10.80717922	7.870680222	6.298743889	4.888522	6.826293333	8.100872636	7.9775994	13.585576	8.9295704	8.356440364	9.1632124	6.7502931	10.3815216	7.956743	5.339170333	7.379993889	5.263939	8.5760066	8.633012333	7.875375333	8.357338222	7.118019778	7.858756556	9.300362273	7.848794364	7.105843364	5.893875273	4.372943333	2.45477
332.265503	4.7345303	1.301659222	1.483378444	4.964838333	6.957644778	5.9632324	4.4799061	14.52250922	10.4084102	10.1611931	4.8332718	2.679466778	0.352554889	2.0666229	8.538766636	6.0420703	7.591486	5.0784584	12.20655678	12.72344278	11.45407267	10.8481092	9.189888727	5.9839281	5.5364129	8.326061667	10.9127081	11.48856778	7.967492667	7.519583091	6.3709221	7.677041111	5.196153818	5.1395497	7.2107377	8.820839444	2.5710493	3.169358778	9.015863333	11.41659633	9.6026122	10.79235567	7.836974222	6.255979	4.839488333	6.758461556	8.070776	7.9704444	13.52966222	8.9057086	8.335018182	9.1465957	6.758027	10.3243092	7.897899556	5.295840667	7.358103778	5.244848727	8.5534064	8.593383	7.845148333	8.337050111	7.057241778	7.816275	9.258956636	7.805934182	7.096993909	5.861144	4.338156222	2.427558778
332.634583	4.7356066	1.297084556	1.488421444	4.948786667	6.947227667	5.9594376	4.4746026	14.469822	10.3837649	10.1446007	4.7296074	2.633755444	0.271411	1.9779536	8.500961545	6.0158501	7.56392	5.0607037	12.13830944	12.65180922	11.37088333	10.8006465	9.162896727	5.9601948	5.523737	8.278413778	10.8690513	11.45669933	7.979578222	7.510512	6.3792126	7.650331333	5.165840182	5.1005912	7.1927424	8.817119667	2.5649373	3.136845556	8.994348111	11.345696	9.6012787	10.77458033	7.794387111	6.212796444	4.789274778	6.687227333	8.051830727	7.9609605	13.49687289	8.9049196	8.344859455	9.1428726	6.7842692	10.2436699	7.812247667	5.217813	7.294071444	5.198821909	8.497199	8.562656111	7.821816667	8.305505222	6.991454667	7.765392222	9.226678455	7.771312273	7.056862909	5.795832091	4.284572222	2.387529333
333.003693	4.7114092	1.269320889	1.449823222	4.954487444	6.957675	5.980106	4.4868287	14.38948722	10.3224199	10.0726056	4.6596287	2.612515111	0.223692778	1.9093839	8.478231909	5.9813308	7.533161889	5.0500841	12.12751244	12.62296578	11.34652433	10.7543117	9.125261	5.9239958	5.4839183	8.229459	10.8327878	11.42132367	7.961214778	7.488501364	6.3688509	7.624858667	5.157246182	5.0764002	7.1364309	8.746753667	2.568452	3.117447	8.936362667	11.27219789	9.5650474	10.74465878	7.743855778	6.159963889	4.739857333	6.606578222	8.015049364	7.9263353	13.49112544	8.8595216	8.297876455	9.1071011	6.7519679	10.1675474	7.754803111	5.150846333	7.275350333	5.183951	8.4630654	8.531767333	7.805769778	8.282156444	6.962512667	7.728129556	9.161833909	7.718433273	6.988627091	5.710180091	4.191046667	2.302918333
333.372772	4.710109	1.276951889	1.431710556	4.963236667	6.964179778	6.002633	4.500498	14.26742667	10.2447791	9.9757862	4.6597169	2.636546111	0.224321222	1.9209063	8.471018273	5.963425	7.525005778	5.0565197	12.05780011	12.56486911	11.27332122	10.7168649	9.074991273	5.8851316	5.4331574	8.212453556	10.8347829	11.38881722	7.971032889	7.490366727	6.3566816	7.599625444	5.124412455	5.0288053	7.0788439	8.714542556	2.5648345	3.116387	8.932782556	11.22614233	9.5438038	10.72173256	7.677053556	6.099980667	4.664501556	6.503327556	7.973036909	7.8845886	13.45997078	8.8001572	8.248499727	9.0641488	6.7277275	10.0985575	7.694530889	5.092073111	7.257215444	5.168177818	8.4514006	8.517476111	7.773819444	8.265123667	6.961454556	7.742666333	9.117863364	7.680691818	6.928316636	5.650103636	4.127431222	2.251087222
333.741791	4.6635686	1.215480444	1.370591444	4.973943889	6.951970111	6.0049337	4.518397	14.19800456	10.179915	9.9066589	4.6163049	2.637637556	0.190182333	1.8905402	8.430522455	5.923624	7.477528	5.0375599	12.01548511	12.492131	11.22884644	10.6640718	9.050387	5.8435729	5.4097839	8.184535667	10.8166638	11.35581722	7.978706889	7.499266273	6.3740682	7.594557889	5.148204545	5.0317306	7.0575136	8.674535444	2.5171532	3.060331111	8.914135778	11.18732833	9.5195398	10.71157711	7.633642444	6.044113333	4.608968778	6.435109111	7.925090818	7.8261498	13.40455978	8.7239898	8.179661182	8.987456	6.6776877	10.0631335	7.661239444	5.060520667	7.213693111	5.120552182	8.4089716	8.498548111	7.771595778	8.247015778	6.970828778	7.750450778	9.066380091	7.628845727	6.887185636	5.611672182	4.102140333	2.199132
334.110779	4.6411755	1.18456	1.298170667	4.999304	6.964264111	6.0129688	4.5378289	14.16833867	10.1648356	9.867962	4.5932213	2.649145889	0.173304556	1.8804401	8.382841545	5.8834792	7.449483556	5.0241066	11.93291	12.40517211	11.16237989	10.6140851	9.005837364	5.7919697	5.3718415	8.175744889	10.8066679	11.319742	7.962103667	7.483451818	6.3739951	7.604928667	5.168479273	5.0271774	7.0525658	8.628378778	2.4733731	3.020467	8.892318889	11.14524067	9.5167795	10.71404589	7.615846889	6.035990111	4.592734222	6.396904	7.933021636	7.8393547	13.35321789	8.689188	8.128664545	8.953614	6.6549046	10.0405707	7.625445556	5.044095667	7.182976111	5.092844545	8.3706934	8.466797778	7.748558333	8.214660667	6.972224	7.773388556	9.044197	7.607488636	6.876274545	5.606561273	4.082184556	2.202927444
334.479706	4.6176894	1.154260444	1.275088444	5.008360667	6.961985	6.0178988	4.5288728	14.17166589	10.1511415	9.8546425	4.5773656	2.671190333	0.162517	1.8678208	8.374780636	5.8636457	7.451527	5.0342507	11.88058211	12.34580622	11.13043111	10.5858832	9.000732091	5.7741577	5.3693587	8.142811778	10.7912809	11.27961733	7.946964667	7.450779182	6.3641675	7.606172222	5.193725364	5.0520075	7.0466268	8.599829444	2.4696263	3.002526333	8.860298556	11.088299	9.4939065	10.69622389	7.570694333	5.992292889	4.579797111	6.358295667	7.878469182	7.7868081	13.28663622	8.6664243	8.119408727	8.9497708	6.6613225	10.0393411	7.641299667	5.076109778	7.143557889	5.068917545	8.3485658	8.467516	7.751320444	8.222088444	6.907942444	7.741618889	9.018806364	7.583763273	6.852244	5.586139636	4.072427333	2.206608667
334.848633	4.6055133	1.140537778	1.247298667	4.979779889	6.917174222	5.990602	4.5032025	14.12588578	10.121408	9.8077521	4.5402168	2.659665778	0.120263444	1.8224868	8.383424727	5.8459942	7.468629889	5.0493652	11.83030367	12.28450633	11.07733322	10.5401603	8.987696909	5.7427053	5.3485396	8.090698444	10.7284397	11.20823389	7.928804778	7.433319727	6.3525427	7.606919778	5.200304364	5.0630595	7.0594084	8.548770667	2.4603662	2.982758444	8.885253556	11.12061656	9.4831357	10.68272844	7.544486222	5.977633667	4.568690889	6.340042111	7.840866455	7.7685015	13.25002078	8.6212174	8.083045	8.9093481	6.6609201	10.0196796	7.619610556	5.064648444	7.114414222	5.053848182	8.3290209	8.478534778	7.750206222	8.210334	6.907252	7.746720222	8.951986727	7.531067636	6.839502091	5.584861273	4.069185556	2.218206667
335.217529	4.603123	1.126409556	1.232687222	4.973077667	6.881369111	5.9854019	4.4861759	14.085542	10.1004785	9.7913009	4.5368616	2.696866222	0.140899333	1.8268565	8.381567455	5.8359045	7.479813222	5.0722774	11.80746089	12.25139656	11.03868433	10.5031677	8.975159636	5.7080719	5.3346403	8.088419222	10.723226	11.191973	7.916291222	7.407044182	6.3351129	7.544327889	5.141597364	5.0187174	7.0326979	8.547703111	2.4462344	2.957962667	8.862835667	11.08740989	9.4750003	10.66931833	7.532117444	5.990876778	4.584236222	6.357585444	7.818485818	7.7399531	13.19711478	8.5748416	8.044265727	8.8626328	6.6397066	10.0049204	7.601127111	5.042504667	7.081261111	5.024913636	8.3070168	8.430240333	7.715565333	8.168778222	6.884206667	7.746524889	8.892615636	7.484093909	6.824742727	5.580482273	4.073401667	2.220802111
335.586395	4.6318819	1.152485222	1.263215444	4.981776778	6.872013222	5.9819513	4.4767036	14.04976144	10.0582022	9.7556596	4.5189062	2.684891667	0.126138778	1.791162	8.379140364	5.833254	7.488888556	5.0961306	11.79196522	12.20533589	11.01723378	10.5201174	9.003255909	5.6989249	5.3404461	8.077472889	10.7135332	11.16370789	7.894999444	7.381696	6.3116953	7.566903778	5.161766909	5.0295563	7.0240158	8.521275111	2.4370919	2.950998333	8.824766222	11.01511589	9.4279539	10.62676967	7.551163444	6.033384556	4.618280111	6.402601667	7.803272818	7.7030188	13.15816111	8.540135	8.005498091	8.8363471	6.627392	9.9884988	7.582272	5.045412444	7.068572222	5.015773818	8.2917987	8.422345111	7.707724778	8.148166778	6.853376556	7.714202	8.870265273	7.466454091	6.767330727	5.529666273	4.015229444	2.182697111
335.9552	4.6237586	1.150223333	1.277115778	4.968429556	6.853665556	5.9519737	4.460573	13.98189244	9.9983493	9.7001047	4.5119129	2.690559889	0.111565778	1.774145	8.326259455	5.7824043	7.440556111	5.0695991	11.73986344	12.15829567	10.96072511	10.5191908	9.022098545	5.7026376	5.3517169	8.020850556	10.6562228	11.101739	7.832452222	7.333365182	6.2683633	7.5365	5.158815455	5.0192201	7.0361289	8.487694222	2.4144549	2.924504222	8.779077444	10.94485467	9.3899196	10.60784489	7.539909333	6.019585	4.609001444	6.395084333	7.787620273	7.691123	13.07266456	8.506631	7.955554273	8.7933831	6.6063964	9.9795607	7.564580778	5.045063111	7.008347	4.979743091	8.2492211	8.426605111	7.703247222	8.132949889	6.864604	7.722477778	8.825770909	7.421607818	6.757750273	5.527257273	4.021158889	2.192318778
336.324005	4.607418	1.162683556	1.287725667	4.958935444	6.854454778	5.9401371	4.4471149	13.951012	9.9648967	9.6603158	4.5271423	2.722808222	0.117132667	1.7609511	8.322193	5.7775811	7.452994111	5.0817923	11.64106889	12.05560933	10.85994733	10.5055364	9.023035545	5.7066402	5.3501701	8.010056778	10.6546656	11.10198667	7.836416556	7.334843091	6.288343	7.511070222	5.124348636	4.9832336	7.0496549	8.457924222	2.4250646	2.923358556	8.754733111	10.91486933	9.3599584	10.56911811	7.528046222	6.022201222	4.629865222	6.400209667	7.775640273	7.6619958	13.02007222	8.4790624	7.925249636	8.7558022	6.594926	9.9521064	7.534161778	5.028613444	6.947670667	4.943671091	8.2044121	8.387707778	7.675920778	8.104605	6.826547556	7.697312889	8.819777364	7.422772364	6.717605364	5.492985364	4.015933889	2.187732444
336.692719	4.658864	1.229556778	1.335867556	4.957371111	6.840399667	5.9275258	4.4403319	13.918701	9.9473089	9.634741	4.5267947	2.741846	0.115437444	1.7570878	8.300147182	5.7620917	7.442136333	5.0828511	11.58396589	12.01244156	10.81926111	10.4716554	8.987818364	5.6621904	5.3334974	8.000137667	10.611009	11.06791711	7.848387444	7.340295727	6.2899357	7.510506889	5.141890545	4.9964194	7.0451988	8.405588889	2.4159124	2.902291222	8.720869556	10.88130344	9.3200917	10.53065289	7.558495889	6.049508556	4.676599111	6.441454222	7.748258364	7.6348722	12.95737733	8.431048	7.879755	8.7104486	6.5648509	9.9478759	7.535810556	5.035900111	6.901991556	4.897515636	8.1550618	8.349276111	7.636123444	8.067615556	6.804535111	7.685489778	8.787159455	7.400895818	6.665186273	5.454942273	3.998143111	2.185633111
337.061462	4.6128328	1.215038222	1.307752556	4.955344	6.828391222	5.9342681	4.4468049	13.88301333	9.9196855	9.5939923	4.4778443	2.710876	0.088276778	1.7082898	8.261215818	5.724841	7.400828333	5.0637738	11.50659478	11.94930322	10.76935411	10.4142376	8.949129727	5.6208121	5.3050886	7.954656667	10.5540753	11.01448422	7.850161556	7.321828091	6.2927518	7.498338889	5.132261818	4.9906048	7.0414039	8.351403556	2.4111165	2.904802333	8.660102222	10.80992644	9.2601044	10.48996333	7.535700444	6.047419778	4.694198556	6.448528667	7.734817818	7.6144532	12.92538467	8.3519435	7.815507909	8.6555733	6.5232113	9.9015989	7.493038556	5.003600444	6.855114	4.873858273	8.1116776	8.292703444	7.580690333	8.018146889	6.785444889	7.678386111	8.739832727	7.384678182	6.606790545	5.411361091	3.952800889	2.155750667
337.430115	4.6178599	1.240346444	1.326181556	4.941995667	6.808850778	5.9045366	4.4333184	13.81201644	9.8477843	9.5295064	4.4732558	2.739988111	0.083021222	1.6651394	8.205134182	5.6679746	7.351512111	5.033822	11.48731122	11.93737933	10.76402489	10.4161884	8.954696818	5.6234679	5.3207856	7.933251333	10.5171031	11.00043	7.810413333	7.276338909	6.2386826	7.475006444	5.119815091	4.9806509	7.0235002	8.317749889	2.3926869	2.884781333	8.614555444	10.75396056	9.2211079	10.46929456	7.528476444	6.050743667	4.719537778	6.478665444	7.733788273	7.6084542	12.86164044	8.3152182	7.776208273	8.6095448	6.4961907	9.891963	7.500820889	5.009689444	6.829800111	4.859720455	8.0849916	8.277802667	7.567606667	8.004542889	6.750579778	7.631426778	8.716405182	7.369386636	6.569443818	5.364339455	3.917712333	2.130699444
337.798798	4.5929238	1.247660111	1.338935444	4.911704556	6.769639556	5.8783516	4.3971864	13.740194	9.7676062	9.4632762	4.4785001	2.760360111	0.091308556	1.6555603	8.157667273	5.6395343	7.317742222	4.9986131	11.42719822	11.86522022	10.72195533	10.389245	8.952441273	5.6119712	5.3211215	7.868504556	10.442004	10.95530444	7.787564778	7.249456091	6.2126097	7.483454444	5.143491	4.9972193	6.9887738	8.254716222	2.3843005	2.859471778	8.585820556	10.71032844	9.2100207	10.44766522	7.514398889	6.024922111	4.708946444	6.499964	7.700261818	7.5762254	12.792358	8.2955808	7.734963364	8.5879357	6.4784868	9.9133069	7.538517444	5.059949111	6.800896111	4.836697636	8.0562239	8.258970556	7.557125111	7.988427667	6.726804222	7.618136333	8.691796545	7.340482273	6.554868364	5.348472	3.911547222	2.114548444
338.167419	4.5909537	1.268241333	1.368139	4.870595	6.733943	5.8246307	4.3706694	13.71051533	9.7741458	9.4543674	4.4698674	2.774936778	0.081442556	1.6553668	8.129595455	5.6008457	7.287416889	4.9832403	11.37414644	11.80457967	10.66806056	10.349394	8.944364545	5.603103	5.3122004	7.833275556	10.3916556	10.90111478	7.762974333	7.226666909	6.2081806	7.476686667	5.163274	5.0134896	6.9533632	8.187329778	2.3807189	2.865015	8.540029111	10.67193267	9.1512556	10.38300833	7.497602778	6.016509333	4.715801889	6.523994222	7.653842818	7.5165438	12.74625078	8.267031	7.697836182	8.5508718	6.4594158	9.8797574	7.502839778	5.033124778	6.766226222	4.811735727	8.0400549	8.212251667	7.509256222	7.934186	6.709156	7.601679	8.658037727	7.299215727	6.548477182	5.352536182	3.911346556	2.118306889
338.536011	4.569867	1.263505333	1.369871222	4.859237444	6.702044889	5.7931009	4.3559367	13.66815144	9.7441123	9.4336244	4.4250382	2.750183556	0.021743111	1.6030376	8.103228273	5.5560846	7.235681333	4.9612873	11.30249644	11.73822856	10.61294967	10.3188651	8.940098	5.5937676	5.3090931	7.830965889	10.3594237	10.87506711	7.747311889	7.212677273	6.2058555	7.412544222	5.127386273	4.9552777	6.9290347	8.148274889	2.3662208	2.851825889	8.487889333	10.62990589	9.1069173	10.34583789	7.491718778	6.015416	4.729694	6.542229444	7.608030636	7.4727412	12.70948756	8.2530643	7.684942182	8.5346184	6.4583919	9.8930327	7.520550667	5.067073889	6.685302667	4.755394818	7.9744362	8.161388778	7.458058556	7.884316111	6.697496444	7.584478444	8.647875455	7.301257273	6.531693	5.351995	3.908739444	2.134382889
338.904541	4.5674722	1.29453	1.391768667	4.858944444	6.696645778	5.7739453	4.3632855	13.58295656	9.6538892	9.3814947	4.4277942	2.768829444	0.029996	1.6085652	8.057468545	5.5144118	7.191278222	4.9416947	11.23548867	11.64347467	10.53653144	10.2914418	8.940694091	5.6028741	5.3212053	7.828985889	10.3613178	10.86663	7.725518111	7.183659727	6.1838649	7.378204222	5.113379455	4.9532818	6.8970028	8.091185556	2.3494464	2.845435556	8.457520889	10.58950544	9.0477653	10.28122933	7.477227556	6.013493667	4.744827	6.553833889	7.562195636	7.4368158	12.68515933	8.2468652	7.668469091	8.5246742	6.4658626	9.865473	7.503921222	5.047221333	6.642204	4.721746636	7.9357574	8.140315	7.460077222	7.863214556	6.691256667	7.593598778	8.587753091	7.259485727	6.480176455	5.310468091	3.868230889	2.113137444
339.273102	4.5533473	1.289090222	1.399575778	4.838179222	6.657918667	5.7325338	4.3307668	13.50542967	9.6034552	9.3128112	4.4049563	2.758685222	-0.004482778	1.5808778	8.019193	5.4784129	7.171911333	4.9253315	11.181197	11.57318789	10.50769756	10.2652381	8.931287364	5.5987295	5.3183693	7.779726333	10.3154223	10.80648044	7.757174889	7.214562909	6.2120975	7.371634	5.096001182	4.9424999	6.8592113	8.033401111	2.3122912	2.807334556	8.440700444	10.56618733	9.0289693	10.26055444	7.488998444	6.026469889	4.781227333	6.598432222	7.522247273	7.4028295	12.63096967	8.2039491	7.624167909	8.486678	6.4464767	9.8522991	7.484569333	5.043165889	6.593728222	4.681025818	7.8953615	8.121420444	7.427463556	7.837302222	6.666882667	7.542802	8.522798273	7.201568364	6.462728091	5.306008091	3.900296778	2.125421222
339.64151	4.5448951	1.271056667	1.394983556	4.854255667	6.665781778	5.7418459	4.344048	13.475154	9.572201	9.2955154	4.4188367	2.809189111	0.045421556	1.6271572	7.956938636	5.4168255	7.114191778	4.8865253	11.118849	11.50670556	10.44650233	10.1900962	8.856452818	5.5391249	5.259878	7.738355111	10.2447546	10.73909544	7.794889778	7.228234364	6.2463281	7.372651	5.126309	4.9524645	6.8800804	7.990937556	2.2984314	2.789363222	8.419610778	10.52889356	9.0096568	10.25564789	7.502910556	6.060283111	4.831990556	6.646923556	7.485226455	7.3698372	12.58840856	8.1820932	7.606422727	8.4745087	6.4507957	9.8263883	7.459272667	5.051995444	6.573474222	4.670964182	7.87316	8.125564889	7.417967667	7.815249667	6.651216333	7.534827	8.470628727	7.149817909	6.471419545	5.335977818	3.963133222	2.155180444
340.01001	4.5376148	1.289138556	1.444513222	4.836884222	6.645348333	5.7030665	4.331348	13.41712644	9.533867	9.24345	4.4830295	2.884262889	0.096108778	1.711314	7.924227273	5.3738546	7.076474222	4.8630705	11.108058	11.49605033	10.43229933	10.1450639	8.830666727	5.5052669	5.2331158	7.674867111	10.1707367	10.66546556	7.777508667	7.214623818	6.2330455	7.331674889	5.104434091	4.9241052	6.8502522	7.949054333	2.2863821	2.776251778	8.377109111	10.46725478	8.9937082	10.231015	7.513878222	6.080464778	4.872991444	6.703215778	7.463094091	7.3356681	12.53987922	8.1519924	7.578295727	8.4401351	6.424579	9.80028	7.439022556	5.038052667	6.520614	4.627019182	7.8400594	8.107399556	7.396278111	7.764052667	6.632687778	7.523637778	8.431000727	7.119566818	6.426898727	5.321425636	3.957759444	2.152967333
340.378418	4.5058116	1.293361556	1.445852444	4.828870444	6.622218778	5.6666995	4.3261749	13.35780944	9.485541	9.1856776	4.5320712	2.928372111	0.149818889	1.7513524	7.877898273	5.3298478	7.035982556	4.8402505	11.080859	11.48005922	10.41838344	10.1585509	8.851405364	5.5412817	5.2678404	7.657168778	10.1374256	10.62241144	7.745214667	7.177660818	6.2013333	7.315438778	5.106046545	4.9342677	6.8175871	7.914340556	2.2817792	2.777197	8.298814	10.39859711	8.9797729	10.22598511	7.497249667	6.080426222	4.898038444	6.716015	7.430250545	7.3027328	12.49275878	8.0997841	7.518246818	8.3949251	6.3783084	9.8043177	7.455860222	5.057670444	6.514580222	4.624898091	7.8459546	8.045152778	7.345338444	7.707207222	6.600882	7.487392667	8.394567545	7.087025273	6.410552	5.336228636	3.983885667	2.175486222
340.746796	4.5173741	1.336697333	1.512923667	4.797204111	6.585629889	5.6208894	4.2982307	13.34101	9.4782434	9.1696866	4.5656745	2.958645667	0.181549556	1.783633	7.870226636	5.3274378	7.041126556	4.8534808	11.05471156	11.44387056	10.38769089	10.1219209	8.836527273	5.5144798	5.2554408	7.640646556	10.1094709	10.59324289	7.723262222	7.154346636	6.1961614	7.298970222	5.105645364	4.94892	6.8371798	7.875096778	2.2604874	2.752979667	8.267951778	10.35995689	8.9484608	10.195127	7.474722222	6.066914556	4.916138444	6.730197444	7.402725091	7.2901236	12.43930756	8.0794511	7.516324	8.3703621	6.373952	9.7657185	7.403869333	5.032754889	6.506341556	4.632677545	7.8658777	8.024736667	7.320522556	7.688286333	6.571000333	7.468974778	8.356584182	7.050636182	6.379862727	5.321431909	3.968174556	2.168198
341.115173	4.5004741	1.364797778	1.524585667	4.769158222	6.555167333	5.5841144	4.2807395	13.330261	9.4633319	9.1468262	4.603265	3.008272889	0.210564	1.8026845	7.842948	5.3075804	7.028636	4.8567669	11.04459578	11.422189	10.36938956	10.0912204	8.834930636	5.5131267	5.2652613	7.599431667	10.039983	10.53032822	7.688068333	7.101132727	6.1751091	7.233083667	5.074465727	4.9199871	6.8371334	7.825722778	2.238523	2.726605667	8.238716889	10.32724378	8.8935743	10.14800178	7.501729889	6.099377444	4.982983667	6.784942	7.402601455	7.2905649	12.38573567	8.045528	7.498016727	8.3419569	6.3560764	9.7373183	7.369218444	5.031027889	6.464108111	4.595718909	7.8327987	7.989932	7.299317556	7.657075333	6.518305556	7.426752667	8.307481818	7.002130364	6.380542455	5.331128182	3.983120333	2.191860667
341.483429	4.4735812	1.378418778	1.535999444	4.731533222	6.517432	5.5455478	4.2584683	13.29422678	9.4517289	9.1325447	4.6253966	3.025491889	0.235669556	1.8146398	7.827383455	5.2830672	7.012318889	4.8516106	11.00934178	11.39914444	10.350431	10.1031141	8.873329	5.5568703	5.3087465	7.560839667	9.994358	10.49106767	7.654375778	7.060673818	6.1324631	7.218452	5.065153909	4.9126165	6.7784137	7.800743111	2.240738	2.722431889	8.195141111	10.27068533	8.8764953	10.13596311	7.482780778	6.107828333	5.012743333	6.813783444	7.376725273	7.2753798	12.35612044	8.0195759	7.466668455	8.3210419	6.35823	9.6970532	7.338439222	5.016158444	6.424529889	4.579608364	7.8102188	7.925190556	7.251181	7.607097444	6.468175667	7.413598333	8.273532545	6.989577091	6.367329727	5.333895636	3.989309889	2.218094111
341.851746	4.4534856	1.380617222	1.576224667	4.714760667	6.481611889	5.5303058	4.2354253	13.230559	9.4022361	9.0836601	4.6534003	3.081981	0.285269333	1.8413191	7.812792273	5.2606698	6.99288	4.8468974	11.01535367	11.42016456	10.37383689	10.0777629	8.879232	5.5533739	5.3290035	7.490954	9.9031999	10.402825	7.620089111	7.015934909	6.0982523	7.228570222	5.075542	4.9417968	6.7413697	7.790304	2.2451125	2.717132778	8.173357222	10.251732	8.8485101	10.11270733	7.478309111	6.131189556	5.056319667	6.870872111	7.374602091	7.2715667	12.31893611	7.9668227	7.425576727	8.268295	6.3104855	9.6621369	7.319043778	4.999288889	6.391328111	4.554923455	7.7860736	7.878260111	7.202499444	7.553943	6.397125	7.343481667	8.239981545	6.972064091	6.335911727	5.316315818	4.010027889	2.208631667
342.219971	4.4456273	1.396500222	1.573863333	4.672693778	6.439048444	5.4828048	4.2162676	13.15151033	9.3621477	9.0350605	4.6898276	3.118729889	0.328052778	1.8865167	7.788687909	5.2249386	6.967231889	4.837331	10.94427011	11.34232122	10.30521267	10.0446873	8.868096636	5.5615271	5.3231732	7.444812444	9.8295358	10.34827189	7.601979889	7.004084091	6.0803808	7.211319778	5.057407091	4.9322129	6.6781971	7.747415444	2.2452139	2.721097778	8.123773111	10.21195633	8.8269132	10.08473567	7.497202222	6.162326111	5.091500444	6.935429889	7.373046091	7.273376	12.29886467	7.9266195	7.388063545	8.2315501	6.2754906	9.5739966	7.234321111	4.934589	6.338179333	4.508209545	7.7253618	7.847654333	7.181116778	7.525537667	6.359546667	7.324499667	8.200502545	6.951389	6.329632091	5.321727909	4.039790222	2.233382667
342.588196	4.4413974	1.423433111	1.604961111	4.638053111	6.403979111	5.4514951	4.2004241	13.073234	9.2943229	8.9762538	4.6853439	3.122757333	0.328305889	1.8766497	7.741254364	5.1842934	6.925782111	4.8132704	10.89119133	11.28455233	10.25021156	10.0377661	8.860260455	5.5756067	5.3505348	7.38054	9.7494508	10.27654844	7.594613	6.990491091	6.0674989	7.188493889	5.049490273	4.916491	6.6384431	7.711771889	2.2240773	2.693406222	8.050132	10.10839122	8.7650138	10.01519078	7.506600556	6.196092	5.143425889	6.994784	7.362366273	7.2613393	12.25387422	7.9116293	7.365452273	8.217305	6.2531636	9.519997	7.198760556	4.915742667	6.303821222	4.486576364	7.7010228	7.819341778	7.164843	7.508219667	6.320516778	7.282619889	8.168308091	6.923239364	6.295604545	5.302292364	4.045151444	2.252582
342.95639	4.4132379	1.409459444	1.598328222	4.620847	6.380585	5.427127	4.191552	13.02608778	9.2527802	8.9128062	4.6945396	3.135820556	0.357043889	1.8869726	7.673988818	5.1224117	6.866761444	4.7727726	10.84856578	11.24349133	10.22097367	10.0221203	8.863786091	5.595266	5.3635531	7.327035889	9.6839818	10.200174	7.567034556	6.956409182	6.0444895	7.169794778	5.043039273	4.9008387	6.6449632	7.672339333	2.2123921	2.674393444	8.017293667	10.03240389	8.7298086	9.982362556	7.520199222	6.229520778	5.208889111	7.058920333	7.335800182	7.2431133	12.23001678	7.8962354	7.346822545	8.2075414	6.2511914	9.4645311	7.156669778	4.899114778	6.251451778	4.460205545	7.6652503	7.784939	7.13284	7.478699667	6.266046222	7.231117778	8.141263818	6.918925545	6.283893	5.307012	4.058907	2.273074667
343.324524	4.4030822	1.426510111	1.615435778	4.611424111	6.364081556	5.410917	4.1988116	12.96763022	9.2287828	8.8801946	4.6741446	3.134123111	0.354127	1.8957419	7.633843273	5.0789167	6.835001778	4.7460638	10.79520133	11.19884789	10.20430311	10.0061595	8.857503545	5.5952163	5.367124	7.255245556	9.5901125	10.11157511	7.559944222	6.921724545	6.0261027	7.145500778	5.056088	4.9009641	6.5670452	7.640492556	2.176859	2.630786222	7.999666111	10.00559756	8.7234521	9.952803	7.487230111	6.226348556	5.241194444	7.096754333	7.325626818	7.2513923	12.20221667	7.886773	7.340154182	8.1860743	6.2608189	9.4174881	7.130634556	4.890257444	6.229042444	4.457697091	7.6739606	7.764203778	7.127895333	7.460862222	6.237843556	7.208957	8.092876455	6.889622909	6.255251364	5.310441545	4.067678111	2.289433
343.692627	4.3808979	1.417995556	1.599625222	4.593590556	6.339702444	5.3994212	4.1991439	12.91744989	9.1859041	8.8381204	4.6717663	3.162880889	0.377853889	1.9006345	7.602652455	5.051863	6.828290222	4.7443953	10.763567	11.17067633	10.18953967	9.9669019	8.834002	5.5782679	5.3584168	7.211723333	9.5366694	10.04795478	7.582237333	6.921906364	6.0317337	7.135658667	5.030088182	4.8799705	6.5102608	7.610581667	2.1817616	2.636662333	7.978997222	9.976982222	8.6707901	9.898639778	7.471855	6.250517111	5.289984111	7.155600778	7.305988455	7.2383987	12.221261	7.8647325	7.328591273	8.181944	6.2631513	9.3528744	7.101329	4.850216556	6.211369556	4.441178636	7.6806015	7.716723778	7.087282889	7.428300778	6.167460889	7.158423444	8.051335	6.864968909	6.258603727	5.328218	4.102200333	2.332854778
344.06073	4.3908606	1.427735222	1.624599333	4.574658556	6.301831222	5.3891442	4.181343	12.887672	9.179872	8.823231	4.7056284	3.215731444	0.436823667	1.9600428	7.567918455	5.0212905	6.796989	4.7397458	10.735624	11.15554356	10.19678356	9.9107528	8.788222182	5.5385333	5.3255907	7.128251889	9.4412502	9.941484222	7.577805111	6.898381636	6.0246917	7.124129889	5.044526455	4.8749232	6.4796039	7.577722444	2.1462501	2.605905	7.941552556	9.909487333	8.6680585	9.896236333	7.501064	6.288492333	5.356071556	7.242556556	7.282501	7.2333065	12.18832	7.8394546	7.312151636	8.1754995	6.2583758	9.3280121	7.114899111	4.864523111	6.209664111	4.435214455	7.6823344	7.682697889	7.047701111	7.393661	6.146013889	7.140477444	7.998043818	6.827820273	6.246388545	5.348743818	4.128984222	2.364584
344.428741	4.3720157	1.421278333	1.623579667	4.556102	6.270798667	5.362933	4.1638096	12.85303378	9.1515705	8.7914158	4.730846	3.236282222	0.467522222	1.9735339	7.545022545	4.9903585	6.784699333	4.7320506	10.70403178	11.12471156	10.17174622	9.8835215	8.785879	5.5423798	5.3234307	7.097266333	9.4134678	9.914015	7.564213	6.871297182	6.0125561	7.117858667	5.056786909	4.8848362	6.4434508	7.538209444	2.1181258	2.584524111	7.923216778	9.886563778	8.6489688	9.891116222	7.481922222	6.285412778	5.382733	7.270006889	7.270224182	7.2319417	12.17794989	7.8296183	7.302603273	8.1628918	6.2546803	9.2421259	7.053471	4.809078556	6.192682333	4.429290727	7.6742371	7.686563222	7.041510556	7.387309444	6.142932444	7.157778889	7.974921545	6.807030909	6.242994455	5.359158091	4.138435333	2.387637
344.796753	4.3857519	1.450525889	1.656772889	4.525035	6.243343111	5.3304734	4.1330828	12.78656789	9.1020872	8.7379043	4.771884	3.294654333	0.507544	2.0281298	7.534480091	4.9777553	6.783221333	4.72243	10.63998433	11.05628811	10.125198	9.87126	8.799690455	5.5431334	5.3211162	7.067429778	9.371507	9.866046	7.556246333	6.861827727	6.0015056	7.116736556	5.075239545	4.8981063	6.4058919	7.513006667	2.1092498	2.563446778	7.935543778	9.878663556	8.6273561	9.870044111	7.468399111	6.291827889	5.419168	7.309763222	7.237551182	7.2137521	12.151856	7.8392939	7.306141818	8.1579064	6.2705399	9.1976808	7.014516444	4.790910556	6.173603	4.403706091	7.6723916	7.692311778	7.037925	7.372120667	6.112377778	7.132009222	7.929797455	6.763574545	6.252772	5.396451091	4.170826889	2.428452778
345.164734	4.3604481	1.450122889	1.656223778	4.514260889	6.227717556	5.3303412	4.1327823	12.78896211	9.1120104	8.7405522	4.7345212	3.272708	0.492268889	2.0180407	7.523529091	4.96586	6.780889333	4.7234989	10.56268889	10.98308644	10.05936256	9.8399771	8.793224182	5.5256526	5.3037245	7.026431778	9.3257455	9.804408889	7.532793667	6.838704273	5.9961981	7.088536222	5.061203818	4.8796709	6.3808805	7.487550667	2.1087326	2.562636	7.916182333	9.841338444	8.6032139	9.846177111	7.468692444	6.317587778	5.447208444	7.344278	7.198528364	7.1850805	12.11332156	7.8252294	7.282349818	8.1502239	6.2514182	9.1402346	6.957872444	4.761274222	6.172020778	4.420733	7.692398	7.663415222	7.009630889	7.33243	6.084710111	7.121543333	7.889121818	6.732584182	6.261131636	5.415103909	4.206931444	2.467446333
345.532684	4.3576731	1.448704333	1.640655667	4.515314778	6.222962889	5.3308306	4.1331113	12.746347	9.0842502	8.6996471	4.7151012	3.262413333	0.471956111	2.0040121	7.491832182	4.9295955	6.745977444	4.7011931	10.52743489	10.94003611	10.02345544	9.8120444	8.785221636	5.5127787	5.2943039	6.984805444	9.295187	9.748508778	7.529285333	6.823833636	5.990112	7.050691889	5.030929727	4.8564876	6.3420653	7.468130556	2.101393	2.563145111	7.881949889	9.810911333	8.591958	9.837319556	7.466948556	6.347293	5.493869556	7.373297889	7.193419182	7.1817918	12.12162533	7.7970054	7.260002545	8.1259557	6.2366382	9.0747241	6.885276889	4.717760556	6.158960778	4.416461818	7.6851581	7.660483222	7.013064222	7.324792778	6.050731778	7.100024111	7.854534727	6.699299727	6.246304091	5.431457727	4.221277222	2.493964
345.900635	4.3432525	1.430674667	1.607343333	4.522046111	6.216262222	5.3334568	4.1291636	12.70689289	9.0377662	8.6576518	4.6973202	3.244085778	0.462487889	1.9805718	7.469954909	4.9155654	6.734113889	4.6916319	10.45172889	10.87964378	9.961736333	9.7723982	8.754835182	5.4778971	5.2781812	6.939971444	9.249601	9.695570333	7.520018222	6.815706818	5.9742855	7.030156778	5.001809455	4.8281482	6.3439877	7.437585667	2.0991553	2.542467333	7.855071444	9.761599889	8.5984882	9.834952778	7.454734	6.351731444	5.496201778	7.378686667	7.181134909	7.180355	12.09483278	7.7867937	7.254866182	8.1219211	6.2364827	9.0213473	6.851588222	4.698449222	6.12293	4.388258545	7.658033	7.668297667	7.027134333	7.335132111	6.003907111	7.067421889	7.820525909	6.680494273	6.232481182	5.427012818	4.217909	2.506215667
346.268433	4.3386565	1.430069	1.591770444	4.513630333	6.199469778	5.3267811	4.114313	12.659658	8.9948638	8.6128643	4.7041254	3.228282556	0.476811111	1.9682379	7.428402818	4.8813384	6.707860778	4.6658224	10.41340011	10.83089	9.906085333	9.7601865	8.757498455	5.4827766	5.2893063	6.907595	9.224421	9.675646444	7.502689778	6.791111364	5.9560917	7.025141667	5.001343727	4.8340152	6.2649694	7.412582	2.0974067	2.541742667	7.838714111	9.723671889	8.6158666	9.841271222	7.438464444	6.338739111	5.484355444	7.371446667	7.153993545	7.1608026	12.06261722	7.7378179	7.220278091	8.0865768	6.2173887	8.9685183	6.815271667	4.667555889	6.121256222	4.374557818	7.6523234	7.700488111	7.050406333	7.354841778	5.946945667	7.021930444	7.800764364	6.663204727	6.216591	5.415677545	4.204746222	2.485847
346.636292	4.3342068	1.413344111	1.584003111	4.496456	6.171645111	5.30857	4.0983228	12.64545311	8.9898784	8.5816789	4.7014043	3.216407222	0.468531667	1.9472898	7.397313909	4.8476567	6.683080667	4.6442634	10.37685789	10.79372244	9.852416667	9.717071	8.716429091	5.4383846	5.2478239	6.859507444	9.159827	9.619651444	7.486293333	6.774696182	5.9468824	7.010709111	4.997115364	4.8067781	6.2019928	7.381476444	2.0992676	2.534457111	7.803668222	9.676750222	8.6087281	9.839529	7.407578333	6.290266	5.455916333	7.335900444	7.143340636	7.157587	12.02668833	7.7034079	7.200926182	8.056898	6.2008807	8.9268062	6.759296556	4.639279444	6.119163556	4.372464273	7.6383458	7.665932333	7.008778	7.322967667	5.90136	6.989992444	7.780534818	6.644025364	6.187886273	5.396352091	4.194366778	2.474495667
347.004089	4.3382925	1.435056778	1.593907222	4.467521222	6.146848111	5.2851459	4.0724706	12.60826167	8.9501289	8.549503	4.6975249	3.215906	0.467893111	1.9485406	7.375925091	4.8166363	6.657431111	4.6334068	10.34732767	10.75603233	9.827789889	9.6951941	8.713561182	5.4318067	5.2332055	6.851878222	9.1397203	9.609878222	7.451822444	6.714154727	5.8989124	6.970409111	4.971209636	4.7701217	6.1670373	7.365414	2.1019324	2.521661778	7.756689111	9.625315667	8.5890051	9.813273111	7.381450222	6.267773222	5.432350222	7.300910556	7.125688818	7.1482236	12.01269167	7.6687323	7.175020364	8.0359918	6.1816281	8.8801291	6.705364667	4.599803333	6.105236333	4.369266273	7.6309596	7.627912	6.977216444	7.297559333	5.863623	6.967340444	7.776189182	6.649978091	6.117084364	5.329557091	4.098408667	2.393176889
347.371857	4.3371642	1.446120667	1.611378	4.436311556	6.113089111	5.2418115	4.0444074	12.54480022	8.9150536	8.4955069	4.6907758	3.199190111	0.445085333	1.92375	7.395573909	4.8211413	6.673630333	4.650412	10.30853256	10.712906	9.811400222	9.6634512	8.700513727	5.4091515	5.2167788	6.844870333	9.126565	9.611784889	7.391566333	6.669213182	5.854353	6.932055667	4.946712727	4.7463186	6.1143595	7.305683556	2.0832203	2.500005444	7.716469556	9.578969556	8.5341216	9.754569889	7.342084333	6.230837667	5.388756222	7.257055778	7.111540909	7.1353814	11.97600222	7.6135613	7.124745818	7.9887115	6.1499593	8.8379863	6.672589667	4.562125556	6.044659	4.322072727	7.5891452	7.581272556	6.936106556	7.262799333	5.846141222	6.944719667	7.758482909	6.652432364	6.090227455	5.288540909	4.046481222	2.357451778
347.739624	4.342921	1.440938333	1.606039222	4.434923444	6.106070333	5.2510364	4.0536799	12.51994533	8.8790513	8.4602846	4.6388854	3.169319667	0.407020667	1.863644	7.361119091	4.7895543	6.649055111	4.6301833	10.28253156	10.67956944	9.791074222	9.6070804	8.658157364	5.3640648	5.1881631	6.842991333	9.1124486	9.604356111	7.370441	6.636143	5.8329157	6.889259111	4.905338727	4.700951	6.1260986	7.268707667	2.0749912	2.483703111	7.680127333	9.543944556	8.4925299	9.709656556	7.296793333	6.178186889	5.353702444	7.211230667	7.088069364	7.1120815	11.94865322	7.5871249	7.101766273	7.9771498	6.1476897	8.8073811	6.646024222	4.53602	6.027258556	4.322280364	7.5759384	7.552776444	6.921899778	7.257367111	5.813019444	6.930403111	7.728017636	6.630942727	6.062727455	5.245149273	4.001868556	2.327501333
348.10733	4.337372	1.429457111	1.591695111	4.411183222	6.085986556	5.2360758	4.0355992	12.47859689	8.8450326	8.4207568	4.6242177	3.177928	0.395779778	1.8474581	7.370867182	4.7894576	6.651971556	4.648395	10.23029733	10.61291856	9.729144333	9.5818862	8.642165	5.3299807	5.1685778	6.785649556	9.0612157	9.570000222	7.338303	6.602671182	5.8129551	6.861739556	4.888873636	4.6707094	6.1323851	7.233876222	2.0572849	2.466950333	7.677402889	9.526982556	8.4580762	9.676244333	7.273681889	6.154765111	5.336226111	7.190293333	7.076876818	7.0919353	11.92023822	7.5647183	7.077837273	7.9598939	6.1451783	8.760111	6.601044333	4.512093	6.007240111	4.317025909	7.5584828	7.541477778	6.910611667	7.244135	5.800082111	6.931683	7.687211455	6.606806455	6.024794273	5.202094273	3.953801333	2.299890556
348.475006	4.3065492	1.412295778	1.553770778	4.406547889	6.071615778	5.2260752	4.0373511	12.42924467	8.8237576	8.3933316	4.5831079	3.144673	0.362544667	1.8030115	7.348257455	4.7655611	6.639925111	4.6243668	10.13403178	10.52638711	9.653848222	9.5597398	8.626477545	5.317719	5.1530507	6.746966444	9.022444	9.525728222	7.333204111	6.596510182	5.7954752	6.847326333	4.883429909	4.6538998	6.0980333	7.215398889	2.0581732	2.467993111	7.655153111	9.489898111	8.4389447	9.642845333	7.265980667	6.159532111	5.342063111	7.202182778	7.03485	7.0396755	11.883975	7.526217	7.032893818	7.918743	6.1253405	8.7408841	6.587443333	4.511334889	5.961347111	4.273947091	7.5079258	7.534688111	6.896640444	7.221615	5.800554222	6.958089222	7.668638545	6.601696	5.999198636	5.182147364	3.946413889	2.311358222
348.842651	4.295392	1.404601778	1.550715444	4.382453333	6.044321889	5.1958881	4.0049188	12.37643389	8.7753919	8.3493377	4.5349107	3.081739667	0.315997667	1.7461257	7.308080727	4.7179163	6.591956556	4.57695	10.081956	10.48160667	9.615353556	9.5266414	8.619051364	5.2995216	5.1479663	6.695237111	8.9692411	9.485348222	7.314670333	6.572087364	5.7657494	6.860365222	4.897696364	4.6546954	6.050439	7.191988111	2.0541876	2.468670444	7.611844444	9.435927222	8.4146555	9.620860667	7.245137111	6.125798333	5.328125	7.199638111	6.996656091	6.9992812	11.86827956	7.496333	7.001423545	7.8838475	6.1016825	8.7119655	6.568957556	4.501474556	5.950103667	4.267876818	7.504703	7.530547889	6.879349444	7.210531667	5.789420444	6.964889333	7.635082091	6.580585182	5.970220364	5.147293364	3.926535778	2.28893
349.210205	4.3093769	1.428535333	1.573994222	4.364142111	6.033907222	5.1756394	3.9874502	12.34722767	8.7498329	8.3118628	4.5406723	3.100439889	0.335686333	1.7475483	7.270209727	4.6824615	6.574748778	4.5582095	10.02409	10.42985178	9.563852	9.4960587	8.591184091	5.2621788	5.1236277	6.644961	8.8859442	9.415890556	7.301649556	6.556111364	5.7671057	6.843634889	4.882852909	4.6346876	6.0291288	7.172140444	2.0145479	2.440976667	7.581934222	9.402901	8.3653433	9.567087222	7.242216556	6.117621667	5.337348556	7.199192889	6.989415545	6.9931364	11.83095767	7.477827	6.990438545	7.8705221	6.0739084	8.6730867	6.541003889	4.482634556	5.933251222	4.253492818	7.4879681	7.517835778	6.860875889	7.191003333	5.763882	6.932769889	7.583868273	6.539655364	5.914254636	5.086726182	3.861826	2.248483444
349.57782	4.2736324	1.387306444	1.532387889	4.342152889	6.015414444	5.1560147	3.9839675	12.31822256	8.7301472	8.2780579	4.5213075	3.060806889	0.325432889	1.7243521	7.244168909	4.658442	6.562466	4.54632	9.953168667	10.34694556	9.486385778	9.4687522	8.574839909	5.2391955	5.1096447	6.629696444	8.8633948	9.406814889	7.269202556	6.511075545	5.7328564	6.812753111	4.873971273	4.603441	5.9748502	7.119956111	1.9838288	2.414088444	7.566399111	9.360031	8.3265557	9.523532667	7.222016778	6.099014	5.321809	7.182116222	6.954202182	6.9630842	11.82967422	7.4992909	7.010814636	7.8908396	6.1005869	8.6168014	6.492205444	4.458766111	5.907775444	4.224916364	7.4521018	7.498984444	6.853532778	7.183152667	5.771088667	6.936348778	7.558389455	6.523510091	5.886904364	5.067026182	3.829273	2.237281889
349.945343	4.2198164	1.341667667	1.498204	4.346035111	6.020267667	5.1532896	3.9759751	12.27927978	8.6857565	8.2338219	4.4786793	3.027489556	0.287967778	1.6847719	7.227592	4.6460083	6.540180333	4.5392684	9.936986889	10.33722622	9.483232333	9.4624591	8.561424909	5.2191186	5.1128672	6.597609444	8.8375055	9.364716444	7.237585667	6.472648182	5.7029515	6.783196889	4.875293455	4.5873762	5.9495875	7.077139556	1.9554113	2.385819222	7.537414333	9.300989333	8.2922015	9.491360222	7.207582444	6.103486333	5.337323778	7.186041444	6.905282909	6.915312	11.80153844	7.4906483	6.997711182	7.8760005	6.1060069	8.6056698	6.476403333	4.460959556	5.896595667	4.226540091	7.4501253	7.474145444	6.835971333	7.156059	5.779903	6.925739889	7.517888182	6.486066273	5.830361636	5.018463182	3.76709	2.198036444
350.312805	4.1836607	1.309510889	1.458328333	4.329843	6.002847333	5.1404537	3.959458	12.24354078	8.6566995	8.18746	4.4906074	3.021523556	0.287320778	1.6803406	7.226658	4.6560416	6.545919222	4.5464836	9.897155778	10.29336967	9.464467889	9.400285	8.515797455	5.1632862	5.070959	6.638842556	8.858734	9.388909111	7.227589667	6.446275455	5.6817927	6.758067111	4.878449455	4.574016	5.9167219	7.023983111	1.9351425	2.367556444	7.522028556	9.278350333	8.2925775	9.494484222	7.167286111	6.059835444	5.305512444	7.153357444	6.875814364	6.8869214	11.767314	7.484952	6.992053636	7.8638043	6.1135329	8.5685273	6.443974556	4.429607444	5.890009667	4.222372909	7.4324716	7.431426556	6.798167778	7.102053444	5.729702	6.903927667	7.477424727	6.455102636	5.825582455	5.008505	3.747794111	2.172012222
350.680328	4.1477981	1.297343667	1.446154222	4.307205556	5.976557444	5.1029496	3.9374961	12.15867911	8.5931374	8.1137139	4.5018166	3.031478	0.289889667	1.6793344	7.216023455	4.6424454	6.546346667	4.5540094	9.853243222	10.25561522	9.428778222	9.342658	8.469163273	5.0915636	5.0289825	6.587395333	8.800121	9.355377333	7.217980444	6.434049727	5.6673194	6.755697889	4.887473455	4.587455	5.8544222	6.998145889	1.9112647	2.352054667	7.487297	9.228709444	8.2678588	9.469711	7.135383778	6.013476	5.263206889	7.107609778	6.859005	6.8680221	11.71759189	7.449694	6.961452364	7.8318169	6.0803359	8.5601843	6.434484889	4.442322222	5.880680111	4.201631455	7.4141346	7.430318556	6.792734667	7.076204	5.724233111	6.922392111	7.457757273	6.430485818	5.791111909	4.973506	3.730956667	2.155094556
351.047729	4.0995645	1.259249333	1.409358778	4.273802111	5.940245333	5.065181	3.9090412	12.11729278	8.5574342	8.0637975	4.4991717	3.027618556	0.283613444	1.6554116	7.188303182	4.6217012	6.527421111	4.5340345	9.792583444	10.18614844	9.364370667	9.2933025	8.446691364	5.0681632	5.0091519	6.594900889	8.7827192	9.350532222	7.179857889	6.405811364	5.6395251	6.745531111	4.870141	4.571332	5.8696075	6.941088778	1.9008565	2.350327889	7.429718556	9.169317444	8.2247475	9.432378	7.124415111	6.000225444	5.236269333	7.072221111	6.820023909	6.8309838	11.68780644	7.4207409	6.925945818	7.8169248	6.0519028	8.5098544	6.371796111	4.391976556	5.855248111	4.171880455	7.385716	7.396261556	6.744861889	7.028841222	5.727771778	6.936754333	7.451412545	6.416067182	5.775044818	4.957571273	3.726070444	2.151219222
351.415131	4.0669226	1.243804667	1.384245778	4.256403111	5.915411444	5.0394679	3.8914232	12.07880789	8.5391264	8.0253872	4.5112116	3.024495889	0.307880889	1.6661514	7.179787455	4.5940188	6.512211	4.5199103	9.742637333	10.12996344	9.319935222	9.2686445	8.433696545	5.0426611	5.0060195	6.562145556	8.7299082	9.326083	7.157758333	6.379031273	5.6187396	6.741328111	4.884975455	4.5770862	5.8246499	6.909680222	1.8543185	2.308440333	7.394767333	9.123371333	8.2511209	9.447305667	7.125479111	5.988722111	5.244603	7.063719333	6.795463818	6.8056278	11.60266289	7.3956523	6.896863727	7.7803632	6.0245481	8.5074235	6.358949333	4.396782	5.828195111	4.158193	7.3538863	7.353262889	6.710010222	6.977135667	5.721035889	6.935263	7.440646818	6.400153727	5.732623	4.921926818	3.679976222	2.112787444
351.782501	4.0452942	1.240281222	1.382089667	4.234038444	5.895165778	4.9973091	3.8847071	11.99955567	8.4726931	7.9507249	4.4717664	2.986330111	0.260405889	1.610863	7.160505909	4.5670012	6.48343	4.4973686	9.695976222	10.06361522	9.265969556	9.2692094	8.452609818	5.0599877	5.0245687	6.567055222	8.7043784	9.306372222	7.116784333	6.342900636	5.5803902	6.732044444	4.871432818	4.576817	5.7927379	6.867342889	1.8425661	2.302053111	7.366693222	9.084813556	8.1889012	9.386363556	7.079903778	5.953118444	5.225996889	7.025667667	6.767693455	6.7834126	11.55138544	7.3779086	6.875809455	7.7466263	6.0128101	8.4621027	6.309639667	4.368084556	5.783030444	4.118861636	7.3132251	7.335507778	6.700363111	6.957265111	5.683943222	6.904309444	7.413309091	6.378229	5.714582182	4.895863364	3.659957222	2.098512222
352.149811	4.0194606	1.243011222	1.381668111	4.222457	5.879407111	4.97994	3.8813469	11.92442178	8.4197441	7.8928071	4.4849991	3.011223111	0.281590111	1.6288113	7.143833909	4.5474917	6.450638889	4.4910258	9.651528444	10.01355189	9.206614	9.2475155	8.448902364	5.050995	5.031717	6.526834778	8.6400675	9.247213556	7.112377222	6.339274273	5.574726	6.729276444	4.871964818	4.5775382	5.7866503	6.838336222	1.8429717	2.300744556	7.309664667	9.014815667	8.131017	9.333663889	7.063494889	5.947015111	5.244065556	7.027248	6.738654364	6.758582	11.50121444	7.3611593	6.857994909	7.7358081	6.013677	8.4515172	6.299909111	4.375357556	5.758388889	4.091087182	7.2871764	7.287535333	6.670376556	6.898711	5.655095111	6.865871333	7.370274	6.345300909	5.680938364	4.874334727	3.654755222	2.079331222
352.517151	4.0242152	1.259469	1.409780222	4.208009	5.857669111	4.9625994	3.8766017	11.91009711	8.4035185	7.8729034	4.5043686	3.022626222	0.309385111	1.6435879	7.121786364	4.5260286	6.444936667	4.4880821	9.614026333	9.980749667	9.185301333	9.2376522	8.450002636	5.052674	5.034374	6.478446667	8.5769927	9.196234111	7.088351667	6.313146909	5.5598639	6.713533667	4.863980818	4.5710039	5.7575011	6.790008667	1.8235526	2.286373333	7.280430889	8.975335444	8.1331563	9.322337444	7.054561889	5.950804889	5.255889	7.039790111	6.723327636	6.74826	11.46271644	7.3057186	6.803481	7.6916935	5.963396	8.4126065	6.261508889	4.349612889	5.735852667	4.088283545	7.2710009	7.230306778	6.631471111	6.857936556	5.625412889	6.816849	7.352308455	6.325867455	5.665675273	4.842882818	3.640469556	2.080541778
352.884399	4.0406612	1.274422667	1.432546444	4.182985889	5.818938333	4.9265169	3.8527151	11.87216589	8.3898887	7.8280843	4.5541755	3.071257444	0.362419667	1.685531	7.094462818	4.4997446	6.425073556	4.4764232	9.587479	9.947759222	9.161060444	9.1993117	8.435162818	5.0581904	5.0280437	6.431659444	8.5051171	9.125913333	7.093371	6.313860545	5.5591571	6.721664667	4.898164636	4.6057718	5.727687	6.746456333	1.8121548	2.272622778	7.266072778	8.944264444	8.112481	9.306378667	7.029363778	5.937679333	5.270091	7.044545556	6.717655273	6.7339067	11.46886056	7.2821705	6.785958636	7.6582738	5.9604808	8.3993177	6.244438111	4.354314556	5.694133444	4.037053273	7.2234747	7.208240667	6.612992111	6.843804333	5.592837556	6.786460778	7.322276636	6.309840091	5.651858364	4.840890455	3.643245222	2.097240667
353.251587	4.0268032	1.275874	1.433621556	4.155090889	5.783981333	4.8852321	3.824879	11.83316511	8.3703803	7.7941184	4.5931923	3.121554889	0.418897111	1.7345948	7.075532818	4.4716299	6.424656778	4.4741201	9.549359889	9.917012556	9.145989667	9.1440507	8.396575909	5.0285026	5.0114981	6.427682556	8.4702823	9.096174222	7.082546	6.300216273	5.5559055	6.721971222	4.906911273	4.6096154	5.7176528	6.690255333	1.8095249	2.267446333	7.252638333	8.917161222	8.0586775	9.255695333	7.027773111	5.946619	5.317199556	7.092345333	6.679638364	6.7054981	11.44316933	7.2658022	6.768076455	7.6395087	5.950277	8.3722663	6.232733889	4.341502778	5.659346778	4.006887	7.2076072	7.194169778	6.599025111	6.827758778	5.569185333	6.774228778	7.310719273	6.315573818	5.655165455	4.851303182	3.660485	2.142347778
353.618805	4.0218025	1.290948333	1.451706556	4.141617889	5.765376333	4.8778157	3.8235267	11.77210267	8.3309934	7.7335758	4.6284767	3.158155111	0.470023556	1.7707931	7.036674455	4.4200966	6.387562	4.4400843	9.550467667	9.899321444	9.150441889	9.1545034	8.410551727	5.0529942	5.0284054	6.404882556	8.4360287	9.0596	7.081936889	6.296081091	5.5542657	6.737353333	4.930498636	4.645985	5.7122571	6.645285556	1.7925668	2.259866778	7.205630889	8.872578889	8.0223148	9.235874	7.021037333	5.964943667	5.367307222	7.143294444	6.658817091	6.6874301	11.43172567	7.2155129	6.709851364	7.5937164	5.9148033	8.3725988	6.225337111	4.347594	5.665305778	4.011254455	7.2129926	7.153550222	6.566467889	6.779319444	5.580138889	6.779492556	7.271949727	6.300184182	5.639746727	4.858055545	3.685426111	2.168796444
353.985962	4.0209735	1.301442111	1.480231333	4.127612667	5.744341444	4.8660704	3.8136785	11.73187056	8.3056629	7.7033675	4.6803114	3.242918889	0.557908333	1.8485	7.019676364	4.4074825	6.389519556	4.4362603	9.510220111	9.861793111	9.153791556	9.1117684	8.387230455	5.0230032	5.0160527	6.350856778	8.3659871	8.983106667	7.053807333	6.283644364	5.543347	6.729022889	4.948226091	4.671394	5.733485	6.58772	1.7678539	2.243148333	7.167330222	8.831854	7.9965627	9.216553333	7.011855	5.993080556	5.425134889	7.217635	6.647777091	6.6839559	11.39989344	7.1880293	6.673256727	7.5494549	5.8868941	8.3496941	6.209169889	4.343527333	5.650623	4.012235455	7.2221539	7.099321556	6.522566778	6.728066333	5.579289	6.772103556	7.235909636	6.284981909	5.645090636	4.881844091	3.732540667	2.242883889
354.353119	4.0179618	1.315459556	1.482907333	4.115170778	5.730071889	4.8549467	3.8042273	11.66030256	8.244915	7.6359202	4.7175637	3.291437333	0.615917	1.8902002	6.997680727	4.3909853	6.378179556	4.4249803	9.468081111	9.844286444	9.152492	9.1307529	8.429205636	5.0537991	5.0567725	6.322311111	8.3243831	8.937316667	7.045708889	6.283733	5.5513755	6.734218444	4.971873909	4.705073	5.7378182	6.552714556	1.7455879	2.226344889	7.163441111	8.827153444	7.95436	9.164324556	7.022888333	6.051492778	5.504969556	7.304324667	6.628574091	6.6650738	11.35373167	7.1790069	6.654591	7.5347191	5.8791649	8.3189468	6.201316	4.340592778	5.608698889	3.975204	7.207016	7.073515222	6.499644111	6.698214556	5.552218333	6.746358444	7.213403	6.270743636	5.626508364	4.886679545	3.753478778	2.282815111
354.720184	4.0226282	1.338203222	1.501366556	4.080607556	5.673460889	4.8203958	3.7721935	11.59808922	8.2016948	7.5865967	4.7536615	3.336406444	0.664510778	1.934342	6.976466818	4.3761209	6.364399778	4.4110832	9.416044333	9.799054889	9.118384111	9.1008338	8.413937636	5.0414124	5.0629952	6.276664444	8.2543449	8.853155667	7.039415889	6.284883182	5.5701659	6.744365889	5.004009273	4.7449964	5.7206919	6.537908333	1.7404277	2.228033778	7.134772889	8.786509222	7.9238515	9.131442333	7.045269667	6.118173556	5.602385333	7.403595	6.603205	6.6356424	11.30135311	7.1452303	6.617195727	7.5020238	5.8509741	8.2896477	6.203698222	4.360493	5.589980444	3.965091182	7.1893587	7.055663889	6.476400667	6.661591333	5.547102222	6.740166333	7.192965909	6.259125727	5.651181455	4.930300636	3.833919	2.376905889
355.087219	4.0488314	1.381488778	1.542467444	4.067762667	5.643807222	4.8135054	3.7661299	11.56835989	8.1725379	7.5516677	4.8070552	3.392767	0.741844778	1.9910083	6.942011091	4.3584576	6.348583778	4.397168	9.379728556	9.774204333	9.0949	9.1015874	8.436998182	5.0629701	5.0858722	6.203721667	8.1802804	8.756387222	7.048791444	6.287865727	5.5761009	6.767161556	5.037810182	4.7870396	5.7014176	6.537761111	1.7275794	2.216097111	7.127371778	8.774256778	7.917952	9.117653556	7.078249667	6.189340556	5.720486222	7.512020778	6.597334727	6.6362101	11.28074556	7.1362023	6.598520273	7.4830809	5.835759	8.2580431	6.193733667	4.363962111	5.596201333	3.989247273	7.1976558	7.042819111	6.466355222	6.630002667	5.517213889	6.726504111	7.176412909	6.255654364	5.624789818	4.938603636	3.862297667	2.426008111
355.454254	4.0441317	1.401769889	1.556605333	4.059385444	5.61498	4.8012595	3.7523604	11.51226033	8.1206211	7.508726	4.8556121	3.440628222	0.797321222	2.0457906	6.913497364	4.3341638	6.337622222	4.3890863	9.326543333	9.725727778	9.071351667	9.1065527	8.464693182	5.0974966	5.1164669	6.167812556	8.1107635	8.686095556	7.054603222	6.289633545	5.5880215	6.810697556	5.092803455	4.8604171	5.6534061	6.519622444	1.7104866	2.208829556	7.112008889	8.745989	7.8934574	9.094798222	7.125754556	6.284950111	5.855726222	7.659524444	6.591254273	6.6338772	11.23516367	7.1056991	6.563413545	7.4458981	5.8102995	8.2401642	6.203657556	4.398293444	5.570085556	3.971640909	7.1862686	7.016741111	6.434784778	6.593885333	5.479736	6.685809556	7.176478091	6.267127909	5.622517727	4.973920909	3.923830111	2.50001
355.821228	4.0621888	1.447323778	1.599509889	4.048298222	5.592540556	4.8029365	3.7406693	11.51435811	8.127192	7.498193	4.9029885	3.471757667	0.852498667	2.1018314	6.885977182	4.3120893	6.327664556	4.3743159	9.308164556	9.712448	9.082938667	9.0804282	8.469360545	5.1042511	5.1190708	6.128785556	8.0392088	8.601807111	7.038705778	6.280739545	5.5854995	6.815396333	5.116722	4.8927761	5.623435	6.470886	1.7049679	2.207597778	7.099036778	8.722582556	7.8725949	9.076098889	7.190403556	6.381229	6.000350667	7.814547778	6.575430091	6.6364918	11.21715711	7.0857286	6.547678091	7.4226575	5.8000438	8.2263033	6.198424333	4.423601556	5.526983111	3.932814909	7.1500233	6.999198667	6.419439111	6.571022	5.448543667	6.651791111	7.167990182	6.263612636	5.634441	5.015292636	3.991423222	2.592994889
356.188202	4.1114882	1.497552778	1.667491333	4.062672	5.58528	4.8207347	3.7482455	11.50220856	8.1073096	7.4742237	4.9669114	3.537481444	0.933490778	2.1820994	6.87921	4.3112464	6.331574556	4.3905428	9.325136667	9.721016667	9.126837889	9.0816236	8.508870455	5.1341384	5.1612767	6.104406	7.9770615	8.542007	7.020770889	6.256224	5.5693635	6.815737556	5.130616182	4.9174649	5.6206344	6.438034222	1.6803256	2.189796667	7.068189333	8.689378444	7.8152286	9.016314111	7.231700444	6.451917	6.119381111	7.947976667	6.573629455	6.6431278	11.20045333	7.0615926	6.518536909	7.3984865	5.7730597	8.1841163	6.174696222	4.419768556	5.515786889	3.918625909	7.1399491	6.989803111	6.419148667	6.556916778	5.399693889	6.605040667	7.138629273	6.252611636	5.666171182	5.071157182	4.082087889	2.673139
356.555115	4.1561461	1.555072111	1.734965222	4.086888667	5.593005222	4.8355086	3.7739657	11.47515411	8.0977775	7.4599811	5.0356453	3.618727889	1.021201667	2.2695525	6.871862727	4.3077194	6.340350222	4.4079528	9.294908444	9.668869333	9.126211444	9.0880306	8.527020455	5.154998	5.1884783	6.050511222	7.9134708	8.469998444	7.008336444	6.244333364	5.5655753	6.822971111	5.159267909	4.9505536	5.6240687	6.403372778	1.6719331	2.182414556	7.053954222	8.677021667	7.7983554	8.999847333	7.261724667	6.528447889	6.234861	8.074979222	6.565979091	6.6503713	11.16124922	7.0394047	6.494791364	7.3802237	5.7599654	8.1586897	6.162494889	4.424436	5.509866778	3.926198545	7.1405775	6.961479333	6.403804444	6.532997	5.378034889	6.572174111	7.141121273	6.258718364	5.677596	5.117103909	4.152650889	2.760145333
356.921967	4.1664344	1.571555444	1.756607444	4.095554667	5.576731111	4.8381401	3.7730959	11.44564711	8.0720077	7.4388011	5.0541121	3.643371222	1.054195889	2.2999709	6.856554909	4.2904055	6.332325333	4.4031968	9.294252889	9.663369889	9.152763222	9.0674078	8.532457364	5.1565851	5.2012426	6.056085889	7.8998994	8.453433556	6.993066333	6.23903	5.5652567	6.836763333	5.190340727	4.9900033	5.6054108	6.365073222	1.6876633	2.20067	7.021032333	8.630698333	7.7958781	8.992991778	7.275495667	6.579124667	6.324698222	8.175325556	6.553789091	6.6489028	11.15419689	7.016272	6.474871364	7.3576568	5.7534716	8.1511805	6.159645889	4.444765333	5.502404222	3.931239636	7.1415139	6.946067667	6.392673444	6.505722778	5.370823222	6.576424444	7.130719091	6.255614	5.691259273	5.177564455	4.223705667	2.842697667
357.288879	4.2173073	1.648613222	1.827247333	4.079812556	5.546417667	4.817283	3.7455614	11.44164233	8.0562981	7.4277588	5.1248948	3.726325556	1.135958778	2.3830926	6.856483455	4.2804501	6.334161556	4.4055148	9.270213556	9.650101556	9.150843778	9.0411741	8.529469273	5.1605927	5.2106216	6.023966667	7.839756	8.391139444	7.004148667	6.258437273	5.5820142	6.837300222	5.193585455	5.0199535	5.5982883	6.357602111	1.6912377	2.211542222	6.999883667	8.603556	7.7875149	8.972056778	7.302797333	6.626758667	6.420819667	8.282782222	6.535345545	6.6408303	11.11685256	6.9744109	6.436208	7.318793	5.728828	8.1262104	6.150305333	4.440761222	5.508726333	3.948891909	7.1656345	6.928482556	6.378705667	6.486605444	5.340595	6.546677444	7.117382545	6.243884273	5.727855273	5.222475636	4.296517889	2.936546778
357.65564	4.247076	1.703328222	1.885667778	4.081679444	5.530142444	4.8156045	3.7549171	11.41534367	8.0436742	7.4157934	5.1349941	3.744192111	1.158360333	2.3964103	6.836244273	4.2557443	6.318089222	4.3969281	9.240365	9.628069778	9.133625556	9.040808	8.557395636	5.1858332	5.2373385	6.001987333	7.7911142	8.341275556	6.991458	6.248517818	5.5771287	6.865466111	5.236966455	5.0705697	5.5942979	6.324938667	1.6920888	2.220001778	6.993909556	8.593568333	7.7694339	8.950388222	7.315353222	6.661118556	6.492125222	8.359833778	6.545777636	6.6511391	11.07528967	6.9511937	6.411901818	7.3002644	5.7003043	8.1165915	6.152613222	4.455668556	5.497659111	3.946592	7.1665517	6.898886222	6.347609111	6.453890667	5.314630111	6.524779222	7.112600727	6.250071	5.744246636	5.260679	4.353848	3.002543667
358.02243	4.2512283	1.737358333	1.935109667	4.078910556	5.508437222	4.7962744	3.7460445	11.39862022	8.0374212	7.4110673	5.1693861	3.793252	1.227167111	2.4508035	6.812717273	4.2263552	6.292726667	4.3844271	9.195857333	9.598397778	9.107559778	9.0511257	8.586704091	5.2188964	5.2634303	5.938313444	7.7156516	8.261656333	6.975914222	6.246817818	5.5799668	6.897494444	5.271168818	5.116607	5.5981948	6.331562	1.6976641	2.228727667	6.982191333	8.568968222	7.7367394	8.904666111	7.346810333	6.727814	6.589749667	8.461036778	6.522668545	6.6483419	11.038972	6.9268237	6.389765364	7.2843358	5.6786975	8.0921941	6.140175222	4.462583	5.464255556	3.924141	7.1497998	6.886749556	6.340063556	6.452579	5.313477333	6.500422556	7.095429182	6.230826818	5.736682545	5.275581636	4.397095222	3.059925111
358.389221	4.305176	1.808197444	2.007708889	4.077731778	5.499434778	4.799608	3.7477836	11.41205822	8.0396264	7.4176454	5.1760934	3.824086889	1.260471111	2.4799794	6.796999273	4.2152881	6.284095222	4.3767283	9.143866667	9.549302111	9.086070444	9.0638828	8.611943364	5.2648115	5.296728	5.909467889	7.6650853	8.203787667	6.958347556	6.222334727	5.5673974	6.911948222	5.296523273	5.1504192	5.5900383	6.321092556	1.702387	2.238164889	6.952461667	8.543168778	7.7240548	8.893310889	7.355135556	6.770366667	6.665381444	8.549896111	6.506599818	6.6341716	11.01923844	6.8977052	6.356047091	7.2465687	5.6594629	8.0695943	6.133755778	4.470391111	5.471056556	3.948158636	7.1578987	6.840611222	6.307538556	6.418431667	5.2915	6.470877556	7.088573909	6.232066545	5.761872455	5.320758	4.453189111	3.134313889
358.75589	4.3124909	1.835803556	2.044728778	4.080359778	5.494394444	4.8073149	3.7424552	11.38916089	8.0108774	7.3984022	5.2085507	3.867811222	1.313913444	2.5226785	6.777903818	4.1908825	6.266674222	4.3732508	9.131159333	9.550178444	9.094311222	9.0535996	8.610106455	5.2701033	5.3127937	5.854999111	7.5981929	8.125838444	6.945694889	6.208598818	5.562828	6.913600222	5.321226364	5.1803121	5.5626801	6.302785	1.7068566	2.247911889	6.921922111	8.493769889	7.6991583	8.875883333	7.385988889	6.828364444	6.773879556	8.658747556	6.521029	6.6565018	10.98728167	6.870107	6.342347	7.2157441	5.6458778	8.0661466	6.150407	4.510104889	5.453039111	3.936964182	7.1351265	6.810645778	6.289240111	6.393746111	5.247521222	6.433065333	7.058944545	6.218638	5.760693727	5.334650182	4.482546889	3.177696889
359.122589	4.3819225	1.918976889	2.132627667	4.074445	5.473347889	4.8036714	3.7219459	11.37879289	8.0031997	7.3865762	5.2374337	3.932008889	1.368634333	2.5804483	6.752490182	4.1762829	6.254682222	4.3677735	9.109159	9.546877778	9.100558556	9.0435153	8.614656	5.2847471	5.3263181	5.829427222	7.56083	8.075273889	6.938823222	6.202021091	5.5695663	6.928749667	5.359048545	5.2312199	5.5601888	6.285442222	1.7200391	2.264180556	6.881393222	8.450148	7.6465315	8.823925889	7.397487	6.879273222	6.859496556	8.751111222	6.493143455	6.629259	10.98675856	6.8396022	6.321191273	7.1901641	5.6244194	8.0451026	6.142190333	4.525391111	5.430693667	3.926603636	7.119515	6.820280778	6.292816444	6.403295889	5.233553778	6.422566556	7.025538818	6.199822273	5.749950818	5.357175909	4.519708222	3.245921667
359.489227	4.4141124	1.952918556	2.165652	4.062359778	5.446249222	4.7992266	3.7124197	11.37331467	7.9933158	7.3878547	5.3036578	4.003002778	1.460278889	2.6619233	6.744146455	4.1698944	6.264969333	4.3745242	9.068549	9.518799333	9.098545889	9.0399912	8.615040636	5.299278	5.3458444	5.792018	7.50774	8.020342333	6.935090444	6.200982091	5.572804	6.952342444	5.407849545	5.2894263	5.5600017	6.266041	1.7198993	2.267665	6.857313889	8.420116222	7.6175639	8.802349667	7.435149222	6.950130778	6.968778111	8.874789111	6.491343364	6.6326031	10.96353611	6.8280947	6.309789	7.1818246	5.6152194	8.0414778	6.150925222	4.550857222	5.436206444	3.949023	7.1337798	6.810836667	6.282629444	6.393623778	5.226694444	6.420932111	6.995558091	6.183636	5.762484273	5.399036091	4.578056556	3.324861667
359.855835	4.4343186	1.979726889	2.207655	4.050385667	5.428527778	4.7975772	3.7008889	11.37809389	7.9962522	7.3931987	5.3152992	4.029295556	1.493566444	2.6941557	6.730390364	4.167362	6.273828111	4.3772717	9.047296444	9.508030667	9.118350222	9.0499711	8.640978455	5.3256614	5.3714401	5.737799333	7.4352862	7.942432444	6.910246444	6.184167455	5.5701182	6.944963667	5.418547455	5.3120908	5.5362448	6.270088111	1.7188989	2.271592111	6.844189889	8.399822444	7.5958124	8.774217778	7.476359333	7.029764444	7.089676444	9.013560222	6.480948	6.627474	10.96564044	6.8083204	6.293591636	7.1629511	5.6005711	8.0276163	6.159537111	4.576326889	5.419729444	3.941110909	7.1325836	6.796158667	6.267183111	6.381673778	5.197240111	6.394218444	6.991172909	6.192277	5.781401727	5.433800273	4.632403111	3.409566333
360.222443	4.4587426	2.011987556	2.244236444	4.052759444	5.419610333	4.8004884	3.7033024	11.36214589	7.9912956	7.3874389	5.3426742	4.064811	1.532943444	2.7301286	6.709668273	4.1430521	6.260709333	4.3724209	9.062264	9.529926667	9.156366	9.0249644	8.631183455	5.3289615	5.3854972	5.711718556	7.3843667	7.887028556	6.910432778	6.186719091	5.5788519	6.955505444	5.455107273	5.362355	5.5215943	6.260579222	1.7227293	2.280153	6.822893889	8.370262444	7.5593282	8.739195444	7.513379333	7.109629	7.207131111	9.150885556	6.474729182	6.6290051	10.96150767	6.8050087	6.291216818	7.1614845	5.6038771	8.0391605	6.187228556	4.612644444	5.405986	3.939040909	7.1308868	6.782854889	6.255396667	6.366832889	5.196323778	6.415996667	6.979571818	6.196336636	5.789496364	5.471947	4.691504556	3.480774333
360.588959	4.4735925	2.049960444	2.281015778	4.049894111	5.408603444	4.7985384	3.6953785	11.33729167	7.956811	7.3627593	5.3665546	4.087047444	1.566280111	2.7635922	6.701499182	4.1351587	6.260278	4.3708204	9.063543	9.546134222	9.196535222	9.0237333	8.638511455	5.3377204	5.4075053	5.695850111	7.3554612	7.850343333	6.921074889	6.195196636	5.6037494	6.957850222	5.464662182	5.3798309	5.5111428	6.254599111	1.7241114	2.288902667	6.796575111	8.336754111	7.5334353	8.704956111	7.562545	7.190416111	7.324132	9.302572889	6.470233364	6.6372114	10.92843156	6.7880853	6.274364	7.1535318	5.588706	8.055564	6.215536556	4.646324111	5.396617556	3.938946364	7.1412499	6.768187111	6.237055111	6.343252889	5.168746111	6.395918556	6.974810818	6.200497273	5.777095727	5.490839545	4.728485222	3.517919778
360.955444	4.4849781	2.079859889	2.316699778	4.062001333	5.417419556	4.8152299	3.7096633	11.33889122	7.9598705	7.3661116	5.3944172	4.108780333	1.595071889	2.7849428	6.697131273	4.1388483	6.256304333	4.3810768	9.057846222	9.542805444	9.199069556	9.0416423	8.669449273	5.3619523	5.4359774	5.668623333	7.3132894	7.807733111	6.912514444	6.185692273	5.6012461	6.968545889	5.488052818	5.4107111	5.5023064	6.250687778	1.7244096	2.290617444	6.784879444	8.318993778	7.5275712	8.703412667	7.603958111	7.257329667	7.422354444	9.426221889	6.471333091	6.6422808	10.93330722	6.7814248	6.271536364	7.1541362	5.5863632	8.0710777	6.234073111	4.682523	5.405531222	3.952373	7.163316	6.753208556	6.224293444	6.324756444	5.168208	6.388494111	6.969852545	6.200047909	5.776234364	5.507123091	4.767628222	3.559583
361.32193	4.4915004	2.111795889	2.351813111	4.060000111	5.405652667	4.8073243	3.702852	11.35949422	7.9809118	7.3834475	5.4066967	4.134484667	1.618928778	2.8055641	6.703261636	4.1469048	6.273796222	4.3922945	9.056942333	9.550214333	9.216771222	9.0142054	8.661653273	5.3592015	5.4335682	5.651301	7.279372	7.773289556	6.913556889	6.185216818	5.602854	6.961099667	5.497058818	5.4212593	5.4838623	6.249881444	1.7266193	2.298788111	6.791187222	8.308501889	7.5199808	8.682852	7.666017778	7.329543222	7.530103444	9.556063778	6.489332545	6.6643064	10.914441	6.787922	6.286415091	7.168672	5.5969041	8.0523498	6.222609111	4.673626556	5.401361778	3.950136818	7.1639002	6.757577889	6.220574778	6.325994667	5.156034333	6.390127667	6.971620455	6.200624727	5.773208727	5.515882909	4.791443111	3.596401222
361.688354	4.4928851	2.124384	2.361385778	4.060566111	5.398084111	4.8107438	3.7063068	11.36595111	7.9846267	7.386165	5.4030371	4.127123	1.606427222	2.803733	6.713474182	4.1517239	6.271121111	4.3966993	9.071795	9.564871222	9.233299778	9.0202125	8.677080545	5.3682985	5.444497	5.650357889	7.2677248	7.762202667	6.915958556	6.176143636	5.6012261	6.964814667	5.496709636	5.4180544	5.4751027	6.243208444	1.7399345	2.311582333	6.787503333	8.298454333	7.5003667	8.662413556	7.700374778	7.377917222	7.596115667	9.644597778	6.499412727	6.6727052	10.92611489	6.8000446	6.294625	7.1857549	5.6035451	8.041302	6.217641556	4.672023667	5.398585222	3.946025636	7.1596281	6.754758667	6.222456889	6.315606111	5.139644556	6.380288889	6.962486909	6.195062727	5.782286364	5.539449545	4.813317667	3.636889111
362.054779	4.508079	2.169434444	2.406817444	4.072579778	5.413303556	4.8246121	3.7209953	11.36838422	7.9880381	7.3878184	5.4056766	4.131981444	1.605790111	2.8159255	6.722133818	4.1593755	6.282833222	4.410417	9.081222333	9.565839889	9.230328778	9.0035937	8.671286091	5.3610046	5.4463968	5.635593444	7.246727	7.738895556	6.911901889	6.163122818	5.587964	6.967066667	5.501663273	5.4163247	5.4735957	6.255009778	1.7442533	2.314020556	6.776853778	8.280828	7.507261	8.666255111	7.731020556	7.414703889	7.656843556	9.715209889	6.487947909	6.6572769	10.93445178	6.7863192	6.281631818	7.1736884	5.5941144	8.0379479	6.220405111	4.680854	5.403392333	3.952017455	7.167013	6.764996778	6.234513889	6.321026333	5.142817222	6.389114111	6.953682545	6.190758273	5.798382182	5.562970455	4.847313778	3.665817111
362.421143	4.4824913	2.156677778	2.397082444	4.088664444	5.432416667	4.8342083	3.7375145	11.37641467	7.9981146	7.387122	5.3940689	4.120758111	1.599406556	2.8031899	6.718933818	4.1576548	6.280970333	4.4102595	9.093050667	9.584562111	9.241363778	9.0271536	8.704587909	5.3892637	5.475984	5.647258889	7.2508705	7.752163778	6.892316667	6.138913636	5.5663352	6.961981778	5.489581636	5.4135725	5.4805157	6.221884222	1.7393512	2.312412333	6.776281667	8.274187778	7.508984	8.668364333	7.737372222	7.413725222	7.676126778	9.754128333	6.484518364	6.6620385	10.93639289	6.7823846	6.279074273	7.1684528	5.5914047	8.0244361	6.207134333	4.668323	5.409685	3.958874	7.1856582	6.751733556	6.230501111	6.314768667	5.130642222	6.392810333	6.961148909	6.203120182	5.804790273	5.577507727	4.863079444	3.684217111
362.787476	4.4457074	2.139066778	2.380772556	4.077489444	5.425501	4.8211087	3.7274202	11.37719244	8.0112439	7.3908815	5.3566586	4.085779556	1.563846111	2.7740402	6.708014909	4.142224	6.267925444	4.3960768	9.089750333	9.573681444	9.230896	9.0250714	8.705847091	5.3881286	5.4876443	5.678365333	7.2655717	7.783160889	6.882780667	6.125159182	5.5580488	6.951655111	5.479373545	5.3919222	5.4666422	6.215722222	1.7285149	2.312598	6.755038889	8.245848444	7.5146702	8.670821	7.731645	7.404235	7.673865222	9.763979889	6.474493091	6.6459265	10.92704156	6.77473	6.278971455	7.1671642	5.5932037	8.0325248	6.208431667	4.676340667	5.414222222	3.955401636	7.1907939	6.742350556	6.232734556	6.316209556	5.127275889	6.397529778	6.936994364	6.176906182	5.825498364	5.609098091	4.889142778	3.701117444
363.153778	4.4440889	2.152233889	2.397266556	4.079286111	5.435408111	4.816904	3.7315379	11.36600589	8.0086218	7.3855463	5.3386561	4.062947333	1.550526667	2.7564222	6.717683909	4.1482316	6.269927778	4.3974016	9.091245778	9.567850444	9.224968444	9.0407103	8.710471	5.3923073	5.4978915	5.660926111	7.2539101	7.766847333	6.862140889	6.104073636	5.5363235	6.922331111	5.453919727	5.3590267	5.4745624	6.195131889	1.723068	2.302899889	6.755818444	8.236028	7.5198823	8.674917444	7.705051333	7.380696667	7.644061333	9.735752556	6.460431364	6.6364668	10.92956022	6.7837383	6.292999091	7.1727483	5.599575	8.037329	6.204953333	4.682122556	5.407434222	3.951446364	7.1761777	6.727976667	6.216704	6.300372111	5.144045667	6.417891444	6.922746091	6.164422818	5.829737455	5.612008909	4.897887	3.699129667
363.52002	4.4026597	2.122675778	2.379630333	4.074228	5.435270222	4.7987005	3.7342243	11.33092678	7.9816571	7.3618437	5.3120497	4.047392111	1.523520778	2.723173	6.711854455	4.1382044	6.260758111	4.3861464	9.065789556	9.550517111	9.199348222	9.0181725	8.684015364	5.3618907	5.4799049	5.658477	7.2636983	7.779058333	6.873800667	6.114361364	5.5448525	6.939684556	5.460604455	5.3653352	5.4559624	6.196682889	1.7225749	2.298213556	6.737253333	8.215616111	7.5196677	8.675770667	7.676625667	7.349658444	7.606874889	9.702314111	6.446993182	6.6213516	10.92489633	6.7780243	6.292803455	7.1686758	5.5901376	8.01642	6.185848333	4.657168778	5.416366444	3.963645091	7.1774067	6.723763	6.214385667	6.293537	5.155112889	6.431157222	6.905518455	6.146015727	5.826325273	5.612888909	4.885453333	3.671152444
363.886292	4.3504414	2.096665111	2.347594	4.045549667	5.418805111	4.7616795	3.7137367	11.30502744	7.9566679	7.3447368	5.2852147	4.009662111	1.487279222	2.6855409	6.707321818	4.1252908	6.244532222	4.3715619	9.050464333	9.541616111	9.174182	9.0030227	8.659460909	5.3461729	5.4606086	5.650850556	7.2694889	7.787492889	6.867557778	6.099243091	5.5406703	6.940567222	5.462231727	5.3609046	5.4288473	6.188526333	1.7260608	2.297172556	6.722725	8.190695889	7.5337612	8.692167778	7.654013778	7.323026556	7.565268222	9.655111667	6.453257364	6.6244411	10.92306311	6.7756553	6.301864273	7.1744148	5.5926805	8.0236903	6.188119444	4.668856	5.426876111	3.979429909	7.1846489	6.703315889	6.195958222	6.282177667	5.163392111	6.430301556	6.907621727	6.143215909	5.810705545	5.588922091	4.850303667	3.639351222
364.252441	4.2928702	2.048821556	2.30098	4.011096778	5.395178556	4.7301858	3.6893194	11.29356989	7.9444073	7.3315018	5.2409459	3.970817667	1.449133444	2.6382261	6.709400364	4.1205191	6.236690556	4.3627388	9.056711111	9.555472333	9.169287111	8.9896921	8.639584182	5.3248665	5.4427252	5.666130667	7.2842714	7.803433	6.871971556	6.103991545	5.5502429	6.922611889	5.441798909	5.3350835	5.4248945	6.175923222	1.7206664	2.289805111	6.705788778	8.159849333	7.5309952	8.687821889	7.629833889	7.287513778	7.516466	9.601818778	6.452829	6.6188842	10.92253967	6.7907075	6.318575	7.1891053	5.6030607	8.0235223	6.189304667	4.660471667	5.428173333	3.978690727	7.1808574	6.707917444	6.203042556	6.285108	5.159330111	6.428670222	6.899227091	6.134726636	5.796140909	5.557005545	4.816181556	3.604049222
364.618622	4.2627905	2.033644444	2.288203556	3.992174889	5.383786889	4.715746	3.6837372	11.288062	7.9382845	7.3228487	5.2206231	3.944422444	1.418609333	2.6093448	6.704633364	4.1094668	6.224539333	4.353704	9.031237556	9.539571556	9.133772444	8.9835229	8.625863364	5.3167062	5.4318351	5.647531889	7.2733499	7.790693778	6.862554444	6.080199727	5.5305638	6.906763444	5.431910727	5.3250553	5.4577374	6.161622889	1.7057904	2.267102111	6.717710667	8.174849333	7.5337872	8.687076778	7.608413333	7.262412444	7.479422	9.560520333	6.458129909	6.6055376	10.90212922	6.7965784	6.321340091	7.1941763	5.6013597	8.0181398	6.185117444	4.652783667	5.419185	3.960621545	7.1673796	6.714862222	6.204411333	6.298307444	5.157182111	6.418995889	6.883589	6.124116273	5.785957182	5.522984273	4.776912444	3.564527778
364.984772	4.2238764	2.010793444	2.273196889	3.980957444	5.380826222	4.6969127	3.6828834	11.25845567	7.9210799	7.3074925	5.1729364	3.890217778	1.364505556	2.5572376	6.687839909	4.0972012	6.205878778	4.3345848	9.026730778	9.528246778	9.121134667	8.9867909	8.625462636	5.3168586	5.4212568	5.648292778	7.2866738	7.798474778	6.858594556	6.073246273	5.520169	6.886180889	5.414754455	5.2909777	5.4717426	6.139676556	1.7027851	2.257333667	6.715965111	8.172253778	7.5112728	8.67541	7.609361667	7.259526556	7.462891556	9.535958556	6.456227455	6.5940116	10.89308267	6.8057288	6.325612727	7.2010688	5.6030301	8.0370738	6.192984444	4.666746667	5.404765333	3.947147273	7.1511935	6.712772667	6.193391111	6.288946444	5.160724556	6.433267889	6.868841364	6.113591091	5.771053182	5.508671909	4.746262444	3.527111
365.350861	4.195671	1.984328111	2.248794	3.966319667	5.377748556	4.6819427	3.6752628	11.240231	7.9088455	7.28228	5.1781355	3.889918444	1.366566444	2.5606792	6.686982636	4.112226	6.217661	4.3340125	9.035140444	9.525224222	9.119776667	8.980713	8.608493	5.297502	5.4091695	5.647352444	7.2975593	7.818596667	6.876673667	6.083065727	5.538115	6.853905667	5.377191273	5.2456275	5.4816021	6.151062	1.6941624	2.245264889	6.713344222	8.165264556	7.5015967	8.671214	7.604173556	7.242571556	7.440167556	9.508862111	6.448016636	6.5829769	10.90239144	6.814603	6.335744	7.2032687	5.6141836	8.0212217	6.174643333	4.640978444	5.420440778	3.956425636	7.15918	6.717395556	6.194267111	6.287896	5.173263778	6.447094	6.851339364	6.093021818	5.769666545	5.496455	4.730962889	3.501325444
365.716919	4.1605862	1.960437333	2.211169111	3.974847	5.388386778	4.6904409	3.6865503	11.22540367	7.8993022	7.2637205	5.1631809	3.867649111	1.333909667	2.5362873	6.696000182	4.1165056	6.224610778	4.337236	9.052234333	9.527335333	9.114450667	8.9861551	8.596924091	5.2850327	5.4018167	5.655190444	7.3122936	7.839779667	6.877637444	6.069740636	5.528939	6.845271444	5.364425364	5.22493	5.4661995	6.147898444	1.6926285	2.238857667	6.696941	8.144702222	7.5009808	8.688507778	7.592120444	7.218181222	7.407499667	9.477613111	6.450268091	6.5755506	10.93418089	6.821299	6.343774273	7.2127692	5.6264079	8.0313339	6.179167	4.645801667	5.436583556	3.965688636	7.171546	6.728385556	6.205724556	6.285658778	5.181432667	6.467262333	6.847487	6.088378727	5.745541273	5.464543455	4.688279333	3.456942111
366.082916	4.0946588	1.903345222	2.153938222	3.974153667	5.392878778	4.6867088	3.6915222	11.20703367	7.8962131	7.2611565	5.1449042	3.823159444	1.291875667	2.5049768	6.715012182	4.12349	6.230227778	4.3423426	9.078769778	9.548952111	9.114709	8.9674685	8.575276182	5.2568386	5.378502	5.673832	7.3433018	7.868112778	6.886568333	6.085958909	5.5434041	6.840899667	5.357638091	5.207956	5.4824525	6.125166556	1.6886114	2.223896778	6.702434778	8.136838889	7.4766114	8.666471	7.573546222	7.180410222	7.364078444	9.428856444	6.448873636	6.5731016	10.94388133	6.8373727	6.361581	7.2269742	5.635123	8.0300951	6.173516333	4.624076778	5.443542556	3.961503273	7.173799	6.750276222	6.219021222	6.297414667	5.198170222	6.493539333	6.824359	6.065516455	5.722766455	5.429296273	4.654170556	3.402387111
366.448914	4.098501	1.918117333	2.151776222	3.970102	5.401598	4.67839	3.6976618	11.20183044	7.8964105	7.2553376	5.1326833	3.793490667	1.261843333	2.4812079	6.721953273	4.1258279	6.228949667	4.3400079	9.086281222	9.547235556	9.103154778	8.9733979	8.572542545	5.2430004	5.3618754	5.691210667	7.3790076	7.910319778	6.907418556	6.096401818	5.5535573	6.827196889	5.329660636	5.1765325	5.4685258	6.124305444	1.6769651	2.205023444	6.716974667	8.156572222	7.4964827	8.685303333	7.541172444	7.124114667	7.291904556	9.348573889	6.434916727	6.5511271	10.96075489	6.8502725	6.369280182	7.241659	5.6433333	8.0333888	6.164227222	4.602866	5.456909	3.972383455	7.1862536	6.767656444	6.232854556	6.311076667	5.219581444	6.504559667	6.815021182	6.049221182	5.711145364	5.408187818	4.625983556	3.364870778
366.81488	4.0142972	1.847010222	2.088093778	3.972176778	5.412788222	4.6746997	3.7052612	11.20644967	7.8974735	7.2624157	5.0814676	3.713604778	1.195529556	2.408872	6.752663182	4.1507087	6.247029222	4.349179	9.083291667	9.527951778	9.072023222	8.9763392	8.574235545	5.2385017	5.3585534	5.702282111	7.4047332	7.944175333	6.917647	6.104347909	5.5535075	6.792207444	5.278330091	5.1050559	5.4529571	6.128599556	1.6650411	2.178034667	6.72951	8.163314333	7.5133993	8.701261778	7.514131111	7.077226667	7.225084556	9.272182	6.450643727	6.5627828	10.96060833	6.8786681	6.393418455	7.2770698	5.6742231	8.0326779	6.149817111	4.582455889	5.477895778	3.981360636	7.2019826	6.750827889	6.222631667	6.287821889	5.221417889	6.499873778	6.825661273	6.057854636	5.696323818	5.374685091	4.592984111	3.296745111
367.180786	3.9542189	1.805231667	2.047702	3.978720667	5.431720333	4.676517	3.7133717	11.18353033	7.8869218	7.2453354	5.0186865	3.645368333	1.124907778	2.3378708	6.758715545	4.1512405	6.249570667	4.3381649	9.129027889	9.568823778	9.075768222	8.9634367	8.569406273	5.2189897	5.3377388	5.712335889	7.4329062	7.975484333	6.925172667	6.100713636	5.5510756	6.768160556	5.228651364	5.039058	5.4616297	6.121863556	1.6518586	2.152011111	6.749469778	8.192119111	7.5315725	8.714248889	7.495570778	7.025984333	7.144608444	9.174314111	6.448801455	6.5471445	10.972116	6.8757772	6.401443455	7.2816724	5.6844408	8.0284233	6.132014667	4.556663222	5.478196778	3.97441	7.1966849	6.753491	6.225933333	6.277308	5.223813333	6.503596778	6.838362	6.059728545	5.676271727	5.334906636	4.539289667	3.224814889
367.546661	3.9203355	1.781750667	2.029376111	3.985683667	5.447731	4.6670626	3.7244826	11.17663778	7.8886456	7.2333267	4.9770249	3.585666667	1.062938444	2.2833189	6.757550273	4.1314387	6.234180556	4.3187818	9.153399556	9.570195222	9.058528667	8.9443137	8.544235727	5.185911	5.3128732	5.757880444	7.5024534	8.048104333	6.934836	6.094683	5.5382032	6.747058222	5.196169273	4.9961823	5.4688561	6.099650444	1.6444293	2.138880444	6.766135444	8.209045556	7.5630355	8.742867333	7.444647667	6.938548778	7.017102556	9.029842	6.447851727	6.5380297	10.969141	6.8899821	6.406798727	7.294488	5.690317	8.0323664	6.120366111	4.535302667	5.495053	3.982209	7.1900947	6.762619444	6.233613778	6.283412	5.234439	6.524359667	6.827377273	6.036761182	5.662553182	5.294547	4.480670222	3.139159778
367.912537	3.8456668	1.723772778	1.975014111	3.979758556	5.453028	4.653954	3.7229831	11.15336833	7.8693965	7.2061738	4.9203091	3.515549556	0.986374	2.215252	6.754542182	4.1311435	6.222630111	4.3014182	9.149743333	9.544479444	9.009024667	8.9284828	8.520120545	5.1374054	5.2672217	5.791666333	7.5630351	8.111677667	6.925213444	6.075852818	5.522254	6.731055667	5.149457636	4.9298712	5.4925808	6.098956	1.6377215	2.126464667	6.769514556	8.213057222	7.6054889	8.782572333	7.384250333	6.823605889	6.866536222	8.857279667	6.450279	6.5270875	10.960254	6.9041889	6.412758636	7.3091862	5.6964524	8.0226041	6.106046778	4.509235	5.503999778	3.969635455	7.1754286	6.785919889	6.249326556	6.302667778	5.226729333	6.507278111	6.807248455	6.006449909	5.623186455	5.238236091	4.412602667	3.044904667
368.27832	3.8225345	1.704681	1.968621556	3.978927333	5.470435889	4.6502787	3.7344571	11.14728811	7.872361	7.2100305	4.8815581	3.474572778	0.935188	2.1729076	6.762779818	4.1326886	6.220517333	4.2927058	9.143030778	9.521711778	8.952493333	8.9130524	8.503964364	5.1146975	5.2305701	5.815117	7.6134271	8.177175111	6.882601444	6.034867364	5.4725522	6.720061889	5.122413909	4.8899002	5.5097805	6.109824111	1.6134317	2.092658778	6.776097778	8.237133667	7.6367761	8.805663667	7.312773667	6.706707444	6.709481778	8.647192444	6.453918545	6.5188943	10.97656933	6.9071937	6.417437818	7.3119338	5.6964108	7.9867012	6.058031556	4.454078111	5.517794222	3.978773091	7.1687202	6.787839444	6.258267	6.304048333	5.269657778	6.533121333	6.806218545	5.988570455	5.623977182	5.198604545	4.347025	2.974613667
368.644104	3.7862335	1.682969333	1.943259333	3.96113	5.468747667	4.623637	3.7255902	11.129504	7.8528217	7.1928294	4.8333966	3.420826667	0.877656	2.1287809	6.763287091	4.1252811	6.212402111	4.2757251	9.126401222	9.498257444	8.925090111	8.8998059	8.482999182	5.0961112	5.2085507	5.83427	7.6497239	8.217387889	6.882941222	6.026792909	5.4628582	6.709243	5.099080182	4.8585705	5.5219116	6.087060778	1.603514	2.072718444	6.791623111	8.251634778	7.6733557	8.830139	7.240941556	6.596451556	6.548570111	8.449683889	6.437962455	6.4982769	10.95800656	6.9093063	6.414924091	7.3004415	5.692432	7.9587664	6.023998444	4.405866222	5.516988778	3.970091182	7.1381074	6.811761	6.279657889	6.324706111	5.260984778	6.522949667	6.787958273	5.963187182	5.608999	5.154671818	4.286673667	2.885549667
369.009857	3.756465	1.642334333	1.904716333	3.955054778	5.469503667	4.615951	3.7218642	11.07756889	7.8077923	7.1626013	4.8034883	3.380468444	0.826595889	2.0887212	6.758860636	4.1224195	6.199761889	4.2619417	9.120343778	9.489358333	8.889230778	8.9002457	8.472233273	5.0755148	5.1878243	5.830175667	7.6659999	8.230725111	6.862158222	6.004266818	5.448052	6.721960444	5.098662636	4.845957	5.5118081	6.058846889	1.6058432	2.072374667	6.781189444	8.254069778	7.685543	8.853191444	7.160822556	6.494232444	6.406895222	8.272707889	6.427352545	6.4716668	10.98117356	6.905208	6.400076364	7.2855955	5.6782136	7.9512624	6.009541111	4.384313	5.498720111	3.957395636	7.112173	6.806199111	6.274995778	6.310925444	5.282889444	6.537532556	6.774290455	5.942843	5.587891364	5.109580273	4.228773778	2.799988556
369.375549	3.7151331	1.604236444	1.869343444	3.9457	5.471012333	4.5901836	3.7136535	11.04904456	7.788121	7.1404969	4.767167	3.331562444	0.786693889	2.0433012	6.753814818	4.126542	6.195811	4.2592645	9.093705333	9.449315222	8.847155667	8.8950677	8.439127	5.0664463	5.1699948	5.819602222	7.6724194	8.237363111	6.878189667	6.012246455	5.4582878	6.728206111	5.105903727	4.8516962	5.5051737	6.076446333	1.5913034	2.049025556	6.787116222	8.251984889	7.6917068	8.857577667	7.095642	6.413418333	6.302546556	8.113021556	6.414443818	6.4512929	10.95203433	6.899111	6.407411909	7.2861894	5.680462	7.9384813	5.985623222	4.366023111	5.466356778	3.929817273	7.0767754	6.823205889	6.276257	6.330890333	5.307278556	6.571192	6.790993909	5.944571091	5.556014545	5.052422273	4.167466444	2.697338222
369.741241	3.6726121	1.555618333	1.831322	3.92167	5.443111778	4.5629261	3.6864993	11.03551967	7.7759031	7.1406445	4.7265112	3.283209	0.762318333	2.0030653	6.756382545	4.128135	6.192291889	4.2418344	9.088877111	9.447641556	8.863915333	8.8841904	8.422643545	5.054021	5.1419154	5.841845333	7.7044451	8.272825444	6.880509	6.018036455	5.4661996	6.736705	5.100887364	4.8474603	5.4867419	6.056258222	1.5823818	2.038336111	6.794069111	8.252385556	7.6681112	8.843396333	7.055817444	6.353654222	6.207240667	7.996758111	6.432581273	6.468065	10.93544467	6.9010184	6.406542545	7.2907235	5.6677744	7.9344897	5.973605778	4.345748	5.476725333	3.943036273	7.0714367	6.813586333	6.267665	6.320396222	5.316942556	6.566109111	6.815059091	5.966397818	5.550896364	5.027205636	4.132312556	2.666254667
370.106903	3.6992876	1.573836889	1.851782667	3.926741111	5.447376778	4.5624458	3.6946455	11.01804667	7.7607296	7.132424	4.730169	3.277352333	0.753117333	2.0026466	6.754492545	4.1255274	6.194056778	4.2345823	9.049444333	9.408566333	8.819751444	8.8511962	8.376297273	5.0152803	5.102664	5.828636778	7.7074933	8.280824778	6.896221778	6.034306	5.482391	6.725677222	5.099052364	4.8303111	5.5024831	6.078232	1.5827615	2.035966333	6.783238889	8.238195222	7.6564005	8.847666	7.023356889	6.305605667	6.151061444	7.916747889	6.437765727	6.4577831	10.92338522	6.9026861	6.400774273	7.2927273	5.6678678	7.9489883	5.978253889	4.349995111	5.458917333	3.921451182	7.028955	6.827151556	6.272771111	6.325280111	5.345069222	6.581080333	6.784588909	5.932904455	5.514841636	4.984322091	4.082685556	2.610707778
370.472473	3.6823051	1.550262111	1.834492	3.951740778	5.470354222	4.5784253	3.7139612	11.01138556	7.7409791	7.1258905	4.7451312	3.291976222	0.767507	2.0112398	6.762119364	4.1358638	6.200929111	4.239473	9.061518778	9.421172333	8.837777333	8.8404721	8.360009818	5.0065146	5.0875079	5.820127889	7.7054316	8.281433222	6.927402778	6.068559	5.5158943	6.734459111	5.105284636	4.8389329	5.4809234	6.043191556	1.5827285	2.025993333	6.785706333	8.243782667	7.6379978	8.834785556	6.995966889	6.262743222	6.111915333	7.860328	6.425578455	6.4494844	10.92234222	6.9162625	6.392821455	7.291186	5.6635621	7.9586899	5.981312111	4.363414222	5.458071222	3.910535091	7.0253128	6.833716556	6.270982556	6.322811889	5.341033889	6.567744	6.799031273	5.941740636	5.495897818	4.956116182	4.041690667	2.576100778
370.838074	3.6763378	1.534971	1.816005889	3.948490111	5.468319111	4.5864751	3.7205345	11.03738544	7.7539326	7.1436701	4.7488374	3.297719778	0.765838556	2.0139803	6.765354818	4.1405173	6.215694111	4.238903	9.063683889	9.431311556	8.838940222	8.8169148	8.353679	5.0139824	5.0698738	5.835472111	7.7383464	8.314832778	6.938813333	6.080091091	5.5395271	6.742058111	5.105877545	4.8371719	5.468652	6.054766111	1.5853407	2.032973667	6.761932	8.228875778	7.6385935	8.826382778	7.010853556	6.259649889	6.104624556	7.846051778	6.436368636	6.4485433	10.93009967	6.9077158	6.381367727	7.2855958	5.6566284	7.9627392	5.967757333	4.34671	5.465083222	3.910246182	7.0309226	6.862697333	6.307479333	6.352936222	5.346761	6.573176667	6.798037909	5.934318364	5.498980545	4.958641273	4.027552778	2.562122667
371.203583	3.6744605	1.536160222	1.800680111	3.946984778	5.461198	4.5888037	3.7132392	11.04933478	7.7625863	7.1507051	4.7567524	3.290889111	0.749882222	2.020473	6.776973364	4.1550123	6.223552889	4.2463166	9.059967333	9.422278111	8.831202111	8.8330215	8.381996182	5.0364215	5.0940575	5.842101444	7.7361574	8.310791	6.957234667	6.092728364	5.5514839	6.721821222	5.072934455	4.7993213	5.4868688	6.064862111	1.5773525	2.034918111	6.766908444	8.236673778	7.6351952	8.821764333	7.006055778	6.251013778	6.100261556	7.814299556	6.457713364	6.4577574	10.916223	6.9251585	6.393458182	7.299812	5.6707291	7.9805488	5.988088	4.366385222	5.456860111	3.886013545	7.0224967	6.873137667	6.311225556	6.352762667	5.336526889	6.577562111	6.823460818	5.963998455	5.504599	4.948468727	4.027807556	2.551798889
371.569092	3.6736172	1.525386778	1.789702111	3.960935333	5.475998222	4.6112148	3.7232175	11.05942356	7.7824717	7.1539215	4.7556693	3.300515444	0.751598111	2.029125	6.779691091	4.1625748	6.234938444	4.2559139	9.065819778	9.414239222	8.823020667	8.8305584	8.384388	5.0323481	5.1013092	5.823806889	7.7183603	8.291988	6.965981667	6.103807091	5.5568132	6.726173889	5.065428545	4.7869383	5.4917995	6.078748222	1.5637351	2.028528778	6.795353444	8.271769444	7.6471348	8.828836889	7.001811	6.239029333	6.093736222	7.788285556	6.456052273	6.45419	10.90597511	6.9359641	6.393761364	7.3045237	5.6801705	7.9880367	5.997826444	4.365002778	5.438552556	3.870087273	7.0091619	6.888020778	6.322201222	6.351854667	5.344186778	6.594250556	6.825596636	5.959966727	5.493036182	4.942341182	3.999914889	2.524704556
371.93457	3.6867104	1.533784667	1.798564556	3.981495778	5.492871	4.6339418	3.747172	11.08874378	7.8022773	7.1713448	4.7673212	3.326389	0.773062556	2.0540734	6.776294	4.1657754	6.238812667	4.2565747	9.085547222	9.440767333	8.846356889	8.8379186	8.398397364	5.0438542	5.1103152	5.825013333	7.7249935	8.297652889	6.975747	6.104474455	5.562908	6.715515333	5.039262455	4.7734645	5.4857609	6.096429222	1.5693329	2.037533778	6.798509444	8.283564556	7.645994	8.822059111	7.003670667	6.235493556	6.087752556	7.763327778	6.460620909	6.4542684	10.89708133	6.9298593	6.383182364	7.2914156	5.6708841	7.9719659	5.978979111	4.359077778	5.424342222	3.858119364	6.9904635	6.881905333	6.313851	6.350202222	5.333820556	6.587914	6.828886091	5.966185909	5.493680818	4.949614455	3.995733111	2.518258444
372.299988	3.6959327	1.539828222	1.808600111	3.986780667	5.506881444	4.639182	3.7483486	11.08335778	7.7969351	7.1774208	4.7718664	3.339344778	0.783496444	2.0672398	6.788525455	4.1811619	6.249076667	4.259751	9.102643222	9.455765889	8.864381111	8.8612685	8.421287364	5.0793513	5.1350405	5.834086222	7.7424622	8.311186111	6.993324222	6.124521545	5.5828309	6.736505778	5.044761	4.7817425	5.4533542	6.107915444	1.5896061	2.052411556	6.786220222	8.278244333	7.6335345	8.814181111	7.002973889	6.218919889	6.069316889	7.737577556	6.439400818	6.4427704	10.92836922	6.9366285	6.388352091	7.2961599	5.6713731	7.9493928	5.955631556	4.336586444	5.423958556	3.868502818	6.9842948	6.880679	6.310322889	6.350318778	5.334760889	6.582862333	6.853014909	5.973577455	5.501905545	4.965856636	4.009293556	2.530485778
372.665405	3.7136858	1.543481333	1.825767222	3.992111	5.507737889	4.6428724	3.7454112	11.09480711	7.8062944	7.1851207	4.7789624	3.354681111	0.787348333	2.0681906	6.816193818	4.2131473	6.282707333	4.2994737	9.127552222	9.477759889	8.883640778	8.8695719	8.422792818	5.0826253	5.1331887	5.853154	7.7650405	8.327377667	6.997095222	6.132056818	5.5990872	6.771972778	5.072852636	4.8209768	5.466588	6.130427	1.5912905	2.060895	6.766120444	8.260555333	7.6650371	8.836611	6.976724667	6.191218889	6.043814889	7.704098778	6.445904364	6.448804	10.93815411	6.9302257	6.387350273	7.2907277	5.6732877	7.9409346	5.952198111	4.333533556	5.411976444	3.852374636	6.9655981	6.873695	6.312992222	6.355310778	5.330721778	6.574919556	6.855483545	5.973853909	5.492698455	4.961456091	4.005921889	2.525448889
373.030731	3.7355474	1.562417667	1.84628	3.996340444	5.510085333	4.6453979	3.7417328	11.13700122	7.8399866	7.2231369	4.7722484	3.362125556	0.793710556	2.0579548	6.808788727	4.2013153	6.273150333	4.2949346	9.106439889	9.460162667	8.870654889	8.8711037	8.434129909	5.0952707	5.1397723	5.867385222	7.7721734	8.335292889	6.992674333	6.12082	5.5865882	6.775707667	5.068853364	4.8214717	5.453552	6.122006	1.6161234	2.079831111	6.754324667	8.244918333	7.6594917	8.825355444	6.954566	6.176177	6.024878222	7.680321111	6.443092182	6.4478966	10.93130356	6.9229688	6.391328273	7.292429	5.6794876	7.9602271	5.977281	4.371069778	5.381173889	3.820002364	6.9299348	6.873343556	6.319472111	6.352233	5.318586778	6.565613333	6.871056545	5.985600455	5.476827818	4.957632818	3.992722667	2.523528444
373.396088	3.7438008	1.557927222	1.868053778	3.986225556	5.509422778	4.6405226	3.7380203	11.15797256	7.8510873	7.2372307	4.7894524	3.377046778	0.812536222	2.0889864	6.798572455	4.2007852	6.270307333	4.2860729	9.114994556	9.476200778	8.893759111	8.872186	8.448217818	5.1186811	5.1543223	5.882067	7.7860677	8.346767667	7.012817222	6.145223818	5.6213199	6.770569556	5.068402364	4.8136734	5.4568338	6.102605222	1.6090242	2.077698556	6.763052889	8.270445111	7.6841749	8.838412889	6.943434222	6.167447444	6.022769556	7.662480444	6.464690455	6.4661349	10.91198333	6.9072402	6.377993182	7.2824434	5.6724604	7.9409979	5.959831222	4.350693111	5.386573111	3.832821818	6.927977	6.871709333	6.311409222	6.349027556	5.349333778	6.585954	6.896672	6.018937	5.508522	4.999982182	4.043137556	2.569694333
373.761353	3.751778	1.570727889	1.889516111	3.966362889	5.487036	4.6163425	3.7088813	11.16849544	7.8385328	7.2327255	4.7958421	3.409897111	0.842521222	2.1119886	6.783343818	4.1982178	6.270829778	4.2758411	9.116917444	9.490808556	8.921382778	8.8738368	8.452229182	5.1137625	5.1552042	5.881470889	7.7747942	8.340745111	7.016791778	6.141711455	5.6247857	6.787619556	5.074693455	4.827422	5.4483433	6.129877222	1.6052029	2.079702444	6.753019111	8.269171333	7.7056361	8.863532111	6.958795333	6.196314778	6.056490889	7.678767	6.490186818	6.4960632	10.90761944	6.9031679	6.372966727	7.2865414	5.6702389	7.9488431	5.954850778	4.361654333	5.371732222	3.816666818	6.9161193	6.87807	6.312413778	6.360223333	5.337256	6.561262778	6.911495	6.032580182	5.524522273	5.030086909	4.060992	2.602600667
374.126587	3.7263672	1.551466222	1.883729	3.969463333	5.478142111	4.617797	3.7134917	11.16867389	7.8330448	7.2295796	4.7971665	3.428690556	0.85905	2.118183	6.816440636	4.2357203	6.309060556	4.3004455	9.113667444	9.495400444	8.935928556	8.8700699	8.459945727	5.1330624	5.1704802	5.893424222	7.7703633	8.337264444	7.007287	6.134360636	5.6267209	6.793849333	5.078949	4.8385736	5.4787648	6.147747667	1.6377037	2.110809111	6.746245333	8.267611667	7.6938392	8.842604	6.980786556	6.216411889	6.100387778	7.715455333	6.484757909	6.4874959	10.90544789	6.8848335	6.353474727	7.2666805	5.6411827	7.9742412	5.989737333	4.398509333	5.374510333	3.826969273	6.9218196	6.864294222	6.294138	6.347131889	5.334200333	6.563303667	6.930712273	6.048287455	5.524779545	5.041117545	4.077564667	2.622205444
374.491852	3.772369	1.601272	1.935853889	3.970208	5.489328333	4.620114	3.719267	11.15934756	7.820727	7.2124504	4.8535516	3.483599889	0.901345889	2.1637076	6.806454545	4.2328075	6.309092778	4.3090239	9.134036	9.517912667	8.965496444	8.8718672	8.480500909	5.1488545	5.1807828	5.921047778	7.7834008	8.339051333	7.022683556	6.154322545	5.6508498	6.842626222	5.118746273	4.8930914	5.4930061	6.140656222	1.6535871	2.139901222	6.760102	8.274700111	7.7010866	8.838357889	6.992590222	6.238505222	6.131719222	7.754724111	6.496491545	6.5109525	10.91453622	6.8757372	6.335999818	7.2512191	5.625214	7.9656633	5.994748778	4.405042444	5.373378444	3.832154727	6.9247262	6.864248444	6.291455	6.348860889	5.341825778	6.567203111	6.915688091	6.037166636	5.553644091	5.072376909	4.111863333	2.654069
374.857025	3.7727627	1.615779	1.955697222	3.990403	5.492866889	4.6337813	3.7307675	11.17841256	7.8311074	7.2286426	4.8805083	3.501271444	0.913774444	2.1849497	6.812533364	4.2477698	6.317876	4.3262905	9.115347111	9.506038889	8.955847889	8.8879252	8.490952182	5.163889	5.1977529	5.937608222	7.7879897	8.341866	7.005998889	6.146702364	5.6505212	6.861576111	5.150812182	4.9297071	5.4678617	6.136503222	1.6731878	2.170205889	6.740033556	8.256782778	7.7193123	8.848609889	6.999395556	6.260016444	6.165831778	7.796803333	6.509127818	6.5246855	10.92814733	6.8873459	6.335953182	7.2571042	5.6151334	7.9703994	5.993299667	4.412307667	5.369881556	3.825502727	6.9272182	6.858851333	6.288010111	6.355547556	5.341318667	6.567961444	6.930315	6.052120727	5.553943545	5.082283818	4.133534444	2.685959333
375.222198	3.7966153	1.646589333	1.981122667	3.98441	5.486570444	4.6357227	3.7316979	11.18658367	7.8258873	7.2360442	4.9021	3.516817667	0.944769333	2.2064481	6.801849455	4.2422739	6.308110111	4.3129157	9.095070667	9.505418889	8.954941556	8.8952937	8.501106091	5.1876825	5.2132883	5.951443111	7.7822664	8.329662667	7.008131111	6.153851727	5.6689726	6.887385556	5.174839364	4.9642651	5.4745657	6.147690333	1.678915	2.180612111	6.725454778	8.246404667	7.717948	8.842220889	7.034850667	6.320766556	6.224611111	7.867083556	6.526639273	6.5449679	10.92491989	6.8822243	6.338427636	7.2538424	5.614935	7.9863142	6.003684778	4.431542111	5.377745667	3.849225455	6.9576588	6.852430778	6.286012667	6.355158889	5.352231667	6.572817778	6.936799364	6.057470091	5.572442182	5.116015818	4.172063222	2.727426111
375.587311	3.839055	1.686701778	2.031297889	3.991925333	5.494556889	4.6476792	3.7380627	11.21005611	7.846866	7.2605856	4.9284262	3.558760556	0.996860444	2.2525587	6.811791818	4.2567791	6.322187222	4.3271694	9.098741222	9.525051556	8.971448444	8.9403798	8.544663545	5.2609389	5.2741174	5.933151889	7.7502067	8.292349667	7.016588667	6.177189545	5.6858533	6.889598111	5.185231091	4.9912336	5.4540444	6.156086889	1.690143	2.199493333	6.720192889	8.248922556	7.7124546	8.836175111	7.083964111	6.395038778	6.317377	7.969193444	6.527628909	6.5431519	10.93590067	6.8833209	6.344635091	7.2460123	5.6221873	8.0070064	6.027895556	4.464915333	5.408167889	3.877067091	6.9804809	6.845482556	6.278579222	6.344425889	5.368472778	6.583741778	6.960752909	6.079443818	5.616764273	5.175231273	4.228185889	2.800405222
375.952362	3.8250304	1.678506778	2.024401556	3.992030111	5.498980889	4.6492418	3.7359498	11.23061078	7.8547505	7.2777442	4.9406178	3.581898111	1.027364667	2.266219	6.797821182	4.2531653	6.321701889	4.3313757	9.103591222	9.536574	8.995429889	8.9600852	8.556307909	5.2797821	5.3009176	5.934405333	7.7359275	8.268502	7.050001	6.206558182	5.7120877	6.905334111	5.204881727	5.0197763	5.4544511	6.149788	1.7038775	2.217388444	6.714452111	8.229241778	7.6989897	8.837277778	7.132291889	6.463645889	6.407720222	8.081460333	6.512478636	6.5212829	10.95168978	6.8958876	6.353225818	7.2502868	5.6340264	8.0426185	6.070515556	4.507505444	5.411292	3.882091818	6.9873731	6.855177	6.285396	6.361612556	5.356926222	6.579426778	6.981338909	6.099434818	5.638429091	5.210118727	4.277354333	2.861674444
376.317413	3.8540185	1.716347333	2.072264444	4.002601111	5.506963	4.6602586	3.7444755	11.24325867	7.8713574	7.293917	4.9469272	3.602767667	1.047304222	2.2818087	6.804312091	4.2652743	6.337440333	4.3411172	9.115128	9.552839889	9.008978444	8.9748104	8.567127273	5.2979966	5.3089789	5.937003	7.7351433	8.265302444	7.057438222	6.217357818	5.7327047	6.919532556	5.226601091	5.042915	5.4488028	6.172443667	1.7149017	2.241478667	6.704401222	8.213663111	7.6865405	8.820886667	7.178095111	6.530361667	6.496295222	8.187483556	6.538119273	6.5454917	10.95845556	6.9034717	6.353308727	7.2623623	5.6433956	8.062867	6.084917222	4.534008222	5.405650556	3.881955	7.0025905	6.847651556	6.277964556	6.356853778	5.370943222	6.587076444	7.007628091	6.123695	5.664043636	5.251026091	4.327580556	2.922355889
376.682434	3.8706479	1.735930111	2.100348778	4.004834222	5.526856778	4.6631296	3.7528966	11.25534156	7.8760814	7.3041263	4.9784821	3.634173778	1.087314667	2.3151919	6.795366364	4.2654573	6.331027333	4.3384012	9.141412889	9.577322333	9.049479556	8.981557	8.574042545	5.3169496	5.32818	5.987326222	7.771051	8.294349667	7.066802333	6.214977455	5.7504381	6.929867333	5.233715727	5.0545899	5.4691643	6.183979	1.6996776	2.226689556	6.717942889	8.232911222	7.6863784	8.825253667	7.229851333	6.604743222	6.590576111	8.285595667	6.537227727	6.5569945	10.96516656	6.9118255	6.360929273	7.2673511	5.6459427	8.0941792	6.128796889	4.585251556	5.429221333	3.902029727	7.0154588	6.862117556	6.298240111	6.380473556	5.373352	6.582181333	7.012900455	6.124665636	5.690959636	5.294018182	4.372886222	2.970809111
377.047424	3.9045502	1.778478111	2.152928	4.011774667	5.546398111	4.683935	3.7732098	11.275111	7.8882015	7.3224839	5.001031	3.675138444	1.113134556	2.3475645	6.809640182	4.2765504	6.350796111	4.3562708	9.167276111	9.615988333	9.082612778	8.9809147	8.596568545	5.3315558	5.3326899	6.008374667	7.7892828	8.309572556	7.059979778	6.216756727	5.7590815	6.921108	5.224439	5.0556655	5.5005999	6.187068778	1.7226476	2.254475889	6.726357333	8.245372444	7.692301	8.830799222	7.284786333	6.656421222	6.671473444	8.381740667	6.549999091	6.5730946	10.99633411	6.9117637	6.352780273	7.2590214	5.6457219	8.1222807	6.155280556	4.611189778	5.471087778	3.93412	7.0526109	6.863969556	6.305260333	6.381524556	5.362794889	6.564561889	7.003334	6.123376636	5.718499182	5.331307091	4.419922222	3.025460111
377.412384	3.9104742	1.792772889	2.161390222	4.028164778	5.566821889	4.6941395	3.7944904	11.30874844	7.928227	7.3625239	5.0419156	3.715943	1.133089667	2.3847044	6.814120727	4.2887134	6.356450444	4.3685335	9.193038111	9.635478889	9.086842667	8.9981084	8.613264273	5.3550409	5.3510613	5.984427667	7.7771991	8.293618222	7.061549111	6.221020727	5.7652781	6.937991778	5.233938	5.0798111	5.5133985	6.205602	1.7374137	2.268615222	6.715101	8.237213667	7.7327169	8.859994778	7.302507111	6.684861667	6.719595333	8.424048889	6.557307545	6.578629	11.02951256	6.9376678	6.380521091	7.2893499	5.6706768	8.1120627	6.153212333	4.603053556	5.478547556	3.937527545	7.063916	6.888660667	6.322768889	6.395565889	5.368556	6.579039556	6.991631727	6.109826	5.741106909	5.348192545	4.440629444	3.046625
377.777252	3.8893257	1.783739444	2.164763444	4.029512222	5.572843556	4.7002917	3.8005103	11.33610611	7.946251	7.3906916	5.0664947	3.750248556	1.166866222	2.4172866	6.825737636	4.3029359	6.368698778	4.3881443	9.221219222	9.652940444	9.120218667	9.0414911	8.662762636	5.4014508	5.4038644	5.982706556	7.7730894	8.277714333	7.069403667	6.227804818	5.7728614	6.965098111	5.254718	5.1112751	5.4872697	6.208120556	1.7423793	2.278346556	6.739031889	8.270998333	7.7717001	8.884337889	7.306716333	6.705082	6.738154111	8.442969111	6.568783	6.6034952	11.04463056	6.9474551	6.398494818	7.3040421	5.68134	8.1494013	6.183392667	4.638560333	5.498469222	3.954283818	7.085516	6.888285333	6.327144667	6.400730667	5.350114111	6.559980667	7.010734091	6.13672	5.755907455	5.364686545	4.463977667	3.064459667
378.142151	3.8812143	1.780300333	2.159525556	4.024579222	5.578852667	4.6957384	3.7966638	11.33695567	7.9489087	7.3969315	5.0736404	3.754292	1.177428	2.428854	6.834078182	4.3151097	6.382411889	4.4028074	9.252665444	9.685417667	9.144865111	9.0698467	8.694679727	5.4298149	5.433698	5.988526889	7.7787317	8.281010556	7.063975	6.213525	5.7595156	6.978951222	5.260754727	5.1202722	5.5106258	6.228769111	1.760795	2.294990222	6.746205778	8.271903889	7.7818602	8.891437222	7.321117444	6.725720667	6.759593333	8.457324222	6.587937	6.6256949	11.05255767	6.9504873	6.412608091	7.3111906	5.6898466	8.1495303	6.197839667	4.631162667	5.503755111	3.963345364	7.0896539	6.896206778	6.331257889	6.412046556	5.367286667	6.572480556	7.017247	6.141572636	5.775293545	5.381838455	4.495352889	3.092506
378.506989	3.8577898	1.767913	2.154313	4.033193222	5.58889	4.6949345	3.8031553	11.33415278	7.9529911	7.407845	5.0998702	3.791656222	1.216157778	2.455986	6.850756182	4.3357077	6.386359222	4.4229929	9.272183556	9.707282778	9.168125222	9.081183	8.695185636	5.4255408	5.4407102	5.995787778	7.7769418	8.281054889	7.048704667	6.199680364	5.7423924	6.977500778	5.260248545	5.1154662	5.5348009	6.247050222	1.7738783	2.306791222	6.766135889	8.287387111	7.7772345	8.900893333	7.335554667	6.743298333	6.785972333	8.476835778	6.584977182	6.6349652	11.06654967	6.9619363	6.423936182	7.3165079	5.6962616	8.1612822	6.222334889	4.639397222	5.522393333	3.980685091	7.113496	6.886113667	6.318658667	6.404673667	5.364865667	6.55807	7.031783909	6.144404	5.771129727	5.376535	4.492704444	3.097281667
378.871796	3.8601597	1.759958	2.159309889	4.047932667	5.610779111	4.7061387	3.8141	11.35433011	7.9664092	7.4341296	5.1279723	3.826095333	1.265626	2.490431	6.847271	4.3384598	6.384651556	4.4292605	9.316786556	9.74772	9.216677556	9.102614	8.703065545	5.4486161	5.4493509	6.016482667	7.794404	8.302988111	7.047782778	6.201074273	5.7504666	7.000710889	5.268203727	5.1324349	5.5500537	6.260180889	1.8006902	2.325040556	6.764682222	8.280433222	7.7718616	8.892888222	7.346186778	6.757531778	6.795420222	8.491918556	6.597959	6.657124	11.07167133	6.9718128	6.432628818	7.3227689	5.711929	8.1815225	6.234656667	4.648988	5.547318222	4.011928455	7.1366862	6.900265778	6.335859889	6.424732667	5.375543333	6.554925667	7.023631	6.134867273	5.763691818	5.361068727	4.484604778	3.102284667
379.236572	3.8592056	1.762658222	2.166635222	4.035207667	5.604100556	4.6933265	3.8017354	11.35317667	7.9594276	7.4428326	5.1330835	3.835867222	1.270305444	2.4933796	6.856419091	4.3460799	6.385102222	4.4271003	9.314052333	9.757665111	9.228605667	9.12008	8.722248273	5.4761682	5.4680273	6.046795	7.8234138	8.338536556	7.057389889	6.212479273	5.761099	7.019106667	5.285759909	5.1585903	5.5624998	6.277639333	1.8376519	2.355722667	6.785623444	8.310664333	7.7922262	8.924054222	7.35323	6.769078333	6.803618889	8.514924556	6.613456818	6.6723026	11.10382711	6.9944072	6.450946091	7.3368344	5.7249916	8.1838215	6.239285556	4.651225778	5.575490222	4.034919182	7.1638796	6.903723222	6.336494333	6.433171556	5.387678333	6.551795556	7.024106	6.135216636	5.797387091	5.385813455	4.529985889	3.149346444
379.601288	3.8940265	1.781592667	2.195350111	4.042329778	5.611323556	4.6980053	3.8003315	11.35539767	7.9661629	7.4566867	5.1527745	3.845919	1.282003333	2.5017106	6.869544364	4.3549318	6.394473556	4.4329755	9.298887444	9.738836444	9.212400222	9.1243143	8.730458273	5.4909039	5.4825796	6.062340778	7.8314796	8.352297556	7.061859889	6.223238909	5.7676802	7.042146667	5.310643091	5.1959367	5.5745186	6.276523556	1.8402456	2.352024667	6.804729889	8.334481222	7.8194094	8.956998444	7.377522333	6.799546889	6.842435444	8.563196556	6.625877091	6.6929156	11.14563067	7.0029009	6.455828636	7.3535581	5.7333555	8.2043343	6.260400556	4.658577444	5.615569333	4.066583	7.1995929	6.908220889	6.335755889	6.43743	5.401946222	6.571395111	7.036984	6.145220364	5.800737818	5.397198273	4.53294	3.159282556
379.965973	3.9138207	1.796096556	2.212001667	4.062801222	5.627907444	4.7201958	3.8156937	11.34954167	7.9614156	7.4473693	5.1746095	3.862660444	1.301909778	2.524568	6.888732364	4.3856041	6.416237778	4.4559287	9.322844222	9.761228889	9.230552778	9.1221008	8.726467	5.4880007	5.4770316	6.084706111	7.8483331	8.361479333	7.055757556	6.220439364	5.7573594	7.054983778	5.318848818	5.2119964	5.5743476	6.281798778	1.8368241	2.351974	6.827473667	8.351966778	7.8305882	8.970574778	7.405095556	6.836521	6.885241111	8.606895111	6.645803091	6.720914	11.14170711	6.9988979	6.450656727	7.3454097	5.7405371	8.2480273	6.294007222	4.686130778	5.649281111	4.090420818	7.2299562	6.910413444	6.340124556	6.432131444	5.430208778	6.606649333	7.052835636	6.160231	5.800467909	5.391701636	4.550908	3.160599111
380.330658	3.9172758	1.803635667	2.210988	4.078414111	5.654522556	4.7449252	3.8374234	11.367805	7.9889722	7.4654055	5.1941061	3.888332444	1.318166111	2.5525374	6.894281545	4.3903772	6.411938111	4.4537091	9.327719333	9.778305667	9.234425222	9.1475364	8.741629818	5.5171609	5.502825	6.095968667	7.8554331	8.370326778	7.044255778	6.207709636	5.7463637	7.069281778	5.331535	5.2263979	5.5718681	6.274782556	1.8482502	2.359956667	6.849363	8.377337333	7.8182673	8.963961778	7.410471444	6.842178778	6.898770556	8.614189333	6.653676909	6.7276672	11.13424267	7.0197535	6.473482182	7.3722913	5.7599872	8.2783763	6.314560889	4.700157333	5.674573667	4.123563818	7.2582662	6.935786444	6.372819444	6.457860556	5.452068556	6.620824667	7.062731818	6.168391364	5.825160727	5.411499	4.572199444	3.177523222
380.695251	3.9440119	1.832666333	2.238228778	4.094289222	5.676994778	4.763322	3.8518833	11.38552033	7.9941218	7.4852509	5.2250779	3.916574889	1.349361111	2.5939435	6.912984818	4.4038816	6.428938111	4.4726991	9.366811222	9.833328222	9.279615667	9.1601999	8.750358364	5.5427345	5.5118338	6.097900111	7.8648293	8.373992222	7.060967444	6.226219091	5.7713076	7.101371222	5.357436091	5.2643363	5.5890052	6.299896	1.8567927	2.368726444	6.888603778	8.421758556	7.8560475	8.997009444	7.432787556	6.862803778	6.923148667	8.635338444	6.684411364	6.7654481	11.15237089	7.030211	6.467860909	7.3776806	5.7561457	8.2903905	6.321380889	4.693464444	5.702104778	4.161227182	7.2833844	6.957247667	6.396254	6.487427556	5.459151	6.628665	7.066259727	6.178636273	5.855321182	5.432116273	4.601855444	3.201814222
381.059875	3.9817904	1.864090333	2.263813333	4.121528	5.709888889	4.7986957	3.876722	11.38645867	7.9968227	7.4969223	5.2291789	3.926724444	1.352551111	2.5950123	6.927772091	4.4128266	6.438293778	4.4869393	9.383124667	9.856789556	9.303153667	9.1454172	8.730879091	5.523469	5.4994533	6.110917333	7.8848807	8.389586222	7.070095556	6.231421364	5.778622	7.126154444	5.377380636	5.3114003	5.5850687	6.339565778	1.8491607	2.363972556	6.912943667	8.441644222	7.8401671	8.989777111	7.448377111	6.883324111	6.945775333	8.656423	6.697564364	6.7819054	11.16330056	7.045007	6.48691	7.38806	5.7629243	8.3383162	6.350421667	4.722918444	5.707164889	4.159335909	7.2936391	6.979043667	6.418727667	6.504107778	5.458228889	6.638891333	7.058471545	6.169573545	5.849848545	5.419077	4.587866	3.182526889
381.424438	4.0076815	1.879875333	2.275257111	4.14762	5.742614333	4.8435217	3.9130708	11.41687789	8.0311964	7.5391434	5.2635736	3.957861222	1.375691556	2.6276689	6.956953273	4.4395265	6.456228667	4.506375	9.383273889	9.854066778	9.29465	9.1663025	8.746158364	5.5597707	5.5276433	6.125228222	7.9058982	8.399441667	7.080890889	6.242473091	5.795496	7.147153111	5.404527727	5.3460359	5.5879947	6.344064444	1.8659484	2.385418889	6.929332111	8.464493778	7.8618536	9.004067333	7.464900111	6.897605667	6.968470333	8.674759333	6.701947545	6.7792668	11.18321144	7.0586008	6.502534182	7.3917017	5.7760135	8.3674771	6.377284778	4.744757778	5.734560444	4.188878	7.3234654	6.977460778	6.426686444	6.503552444	5.467630667	6.653568778	7.068442909	6.176447364	5.859995364	5.434664455	4.608876889	3.193525333
381.78894	4.028567	1.890954889	2.290631778	4.151281	5.763600222	4.8635157	3.9171091	11.43353978	8.0500448	7.5641725	5.2812712	3.974212889	1.384439222	2.6508216	6.965714273	4.4525913	6.465481444	4.5190929	9.404745444	9.888173111	9.319747778	9.171384	8.746072545	5.563875	5.53694	6.131340444	7.9087493	8.411778778	7.11549	6.286900455	5.8363515	7.176142222	5.432215727	5.3920258	5.5988296	6.357352667	1.8439623	2.368185333	6.954907222	8.489969444	7.8946631	9.039660333	7.48487	6.926952889	6.989437667	8.710399556	6.723012182	6.8054685	11.17996278	7.0894219	6.541894545	7.4303117	5.8164344	8.3886834	6.377913444	4.741179667	5.747112333	4.197381182	7.3422142	6.990579667	6.445619111	6.511968667	5.475896667	6.660709556	7.076391182	6.186375909	5.880205273	5.451543545	4.625666556	3.209966222
382.153442	4.0388413	1.895466444	2.295095556	4.162416333	5.778562111	4.8911671	3.9410927	11.46344511	8.0761406	7.5995443	5.2668148	3.980908778	1.391170111	2.661264	6.981216455	4.4691212	6.481330667	4.5264346	9.419511444	9.916760111	9.341473222	9.177445	8.722893273	5.5579857	5.5288565	6.137849111	7.9273965	8.433774667	7.107232778	6.271628	5.8272731	7.160023444	5.422107727	5.3769851	5.6275486	6.369722444	1.8422448	2.370405	6.973591444	8.526425	7.8996932	9.059092	7.520940333	6.953774889	7.011117222	8.723198444	6.733596	6.8074349	11.20052433	7.1006052	6.563290909	7.4421212	5.8277304	8.4301924	6.405583	4.765522333	5.777598556	4.222424909	7.36525	7.016970444	6.464640111	6.528474444	5.501729556	6.692281778	7.098942909	6.206453909	5.890880727	5.456950273	4.632059333	3.225033444
382.517853	4.0810577	1.918061222	2.332176333	4.158881111	5.796676889	4.9005003	3.948248	11.48818633	8.1078162	7.6318375	5.2514644	3.986823111	1.397793111	2.672061	7.008849455	4.4891138	6.498266556	4.5447714	9.473645778	9.969767444	9.391898222	9.183977	8.722897727	5.5663415	5.5336471	6.157656889	7.9500186	8.457843	7.108955333	6.280433182	5.8383222	7.138746222	5.393740818	5.3631136	5.6435936	6.411342111	1.8430663	2.372164111	7.009485778	8.569214889	7.9108848	9.082450889	7.543804556	6.992161	7.045911111	8.751020889	6.755700818	6.8333256	11.20279211	7.1151058	6.567510909	7.4528219	5.8376931	8.4499285	6.428724333	4.772646556	5.821743333	4.270214727	7.4075286	7.033009889	6.476228667	6.543075222	5.531434444	6.733373	7.110773364	6.210040636	5.929296091	5.487803364	4.669736111	3.246194667
382.882294	4.099533	1.915522	2.339851778	4.176541111	5.817151556	4.9276512	3.9623839	11.49532656	8.1154237	7.6390998	5.2658917	4.019013222	1.412524111	2.6873622	7.050871909	4.5460362	6.538611333	4.5815265	9.510617222	10.00222178	9.427321222	9.2156569	8.745271636	5.5953135	5.557788	6.157946444	7.9614129	8.46599	7.123228	6.293271818	5.8574822	7.158724444	5.409710636	5.3776904	5.6628264	6.424405444	1.8465632	2.381109667	7.028791778	8.582554222	7.9294634	9.109650778	7.558157444	6.998504778	7.064513222	8.758304333	6.773338364	6.8536664	11.21319133	7.1335684	6.585215182	7.4695809	5.849978	8.4616887	6.436353778	4.774868222	5.856552556	4.293875182	7.4362451	7.061374889	6.491086333	6.566607889	5.549297556	6.749094556	7.133452818	6.229071182	5.949612091	5.500457091	4.689014889	3.263955111
383.246674	4.115909	1.926481	2.337684	4.179352556	5.825891778	4.9285126	3.9699703	11.52294267	8.1404585	7.6722704	5.277476	4.027349444	1.404006222	2.6917382	7.086180909	4.5861496	6.566578667	4.6054265	9.546777556	10.03436311	9.458441333	9.2240602	8.749645364	5.5966436	5.5556979	6.215277556	8.017686	8.523775778	7.141413444	6.299976909	5.8771753	7.189369556	5.418114727	5.386622	5.6833396	6.428602333	1.8552632	2.387622222	7.048796889	8.610511222	7.9294445	9.117324	7.577073778	7.011461222	7.073490667	8.753793	6.800965273	6.8884916	11.23336978	7.1535807	6.614916455	7.4929398	5.860988	8.480568	6.439950667	4.772933333	5.854945778	4.300499273	7.4524158	7.091985333	6.519839556	6.590739556	5.566769111	6.777579444	7.156072364	6.250706182	5.973272182	5.505493364	4.696577333	3.265869667
383.611023	4.1390576	1.951262	2.362299889	4.187275778	5.829478111	4.9379778	3.9743864	11.519901	8.1416854	7.6769099	5.2778264	4.031839778	1.393479778	2.7012191	7.125539364	4.6325593	6.595109889	4.6358447	9.591743333	10.08074856	9.499395444	9.252856	8.765956909	5.6242121	5.5803396	6.232326333	8.0358812	8.556890333	7.139084889	6.303516636	5.8908172	7.192630333	5.413381273	5.3863016	5.694697	6.434303	1.8707706	2.401748333	7.080077444	8.654990889	7.9603687	9.152082889	7.581958111	7.016130556	7.085694889	8.748149	6.835073727	6.9312356	11.22798644	7.1521754	6.619179909	7.4983829	5.8544061	8.495931	6.442436889	4.771438556	5.862235111	4.304723182	7.4482847	7.118643222	6.532797	6.601560889	5.584960778	6.799651333	7.163148909	6.251783545	5.987195091	5.512894727	4.705929333	3.274747778
383.975342	4.1531001	1.947668222	2.370618667	4.196800222	5.845466889	4.9579991	3.9878312	11.54574167	8.1450534	7.6942919	5.2918374	4.040841667	1.406609889	2.7037181	7.150227364	4.6632844	6.617009222	4.6599733	9.629243	10.12700511	9.542824556	9.2720447	8.776206091	5.6408514	5.5958034	6.275410556	8.0697074	8.597875889	7.148078	6.311298636	5.8997543	7.200510889	5.402488	5.3830582	5.7086185	6.447989111	1.8908083	2.419539111	7.109218333	8.691609667	7.9680331	9.172719	7.581352111	7.014354778	7.075999222	8.732984	6.850055	6.9458599	11.23705333	7.1706	6.647495455	7.5203856	5.8712617	8.5316694	6.485384556	4.790454667	5.888817556	4.332080364	7.4603483	7.132497	6.542060111	6.614698556	5.606616778	6.827998333	7.163281273	6.260734273	5.987330545	5.500203182	4.697226333	3.264745444
384.3396	4.1742887	1.968242444	2.395786444	4.211489222	5.84426	4.9751097	3.9914534	11.57676178	8.1567369	7.7103335	5.2897341	4.041163333	1.396274	2.697314	7.183145909	4.6973322	6.639971556	4.6881413	9.636635667	10.15066733	9.554828222	9.2787445	8.780542	5.6537955	5.6033288	6.288263222	8.084409	8.626922	7.158457333	6.331477636	5.9099087	7.203232556	5.395671818	5.3888517	5.7234012	6.478297222	1.9039479	2.432149	7.125949	8.712761222	7.9939935	9.195658	7.572063444	6.986792667	7.044545889	8.701523667	6.873477545	6.9613099	11.233909	7.1859977	6.662629455	7.5385223	5.8836351	8.5513761	6.497477222	4.796309222	5.884930556	4.335598818	7.4621004	7.146479778	6.546150778	6.623962333	5.608354	6.829478667	7.194713273	6.297619182	6.017827909	5.517817273	4.719134	3.306539889
384.703827	4.1932491	1.984915444	2.411873889	4.228940444	5.851668222	4.9927171	3.9932583	11.58974978	8.1655058	7.724456	5.2718447	4.030269778	1.390143556	2.6879001	7.187274	4.7128441	6.649697111	4.6909303	9.667396667	10.19099256	9.588084333	9.3038094	8.793084818	5.682843	5.6375758	6.314227	8.1075913	8.655185667	7.175123333	6.341021636	5.9188027	7.222197444	5.397558273	5.4005767	5.7282366	6.497414333	1.9157829	2.447559	7.147595778	8.743858111	8.0155161	9.223414333	7.575588111	7.001814667	7.046860889	8.701187	6.874387818	6.9721331	11.21865422	7.2065699	6.682094818	7.558002	5.8968356	8.5877031	6.534760222	4.833397333	5.906840333	4.359620364	7.4768345	7.151151889	6.563826444	6.643191889	5.631448778	6.848886667	7.224085091	6.317436182	6.038465091	5.529062636	4.740410111	3.323824556
385.068054	4.2244286	2.010767111	2.437480778	4.246479	5.870341	5.0136633	4.0136928	11.59040322	8.1595544	7.7226809	5.2834345	4.052435556	1.414819	2.7059885	7.195766182	4.7158569	6.649420556	4.6956931	9.688523444	10.23363522	9.626966889	9.3191644	8.798555818	5.7135813	5.6572925	6.352024556	8.1293435	8.681289556	7.185613778	6.349626273	5.9327582	7.211144	5.382780273	5.4062629	5.7503109	6.511515444	1.9249869	2.464194444	7.179053111	8.78646	8.012981	9.235246667	7.588145111	7.013443778	7.057627778	8.714742889	6.884615364	6.9904521	11.21871	7.2188488	6.691552091	7.5550453	5.9122272	8.6164502	6.552938444	4.859622889	5.923943778	4.380502818	7.4937219	7.149268111	6.566954111	6.650242444	5.669135333	6.879332333	7.242885636	6.331776273	6.058248273	5.556972636	4.772841556	3.352006
385.43222	4.2556929	2.045355556	2.469035444	4.257857667	5.889128778	5.0387829	4.0196876	11.60601689	8.1617726	7.7329594	5.2927356	4.073378	1.419097556	2.7164561	7.200376727	4.7332515	6.654770444	4.6954134	9.711611222	10.27993178	9.652137889	9.2989466	8.778540727	5.7140063	5.6449673	6.370611	8.161601	8.710826556	7.202123667	6.370098	5.9551415	7.217634222	5.385850364	5.415718	5.7777079	6.530564889	1.9370441	2.471989444	7.197340111	8.805785667	8.0209654	9.252762	7.631672556	7.069618222	7.111309667	8.766800778	6.910279636	6.9991743	11.24710111	7.2398195	6.702381545	7.562618	5.9180256	8.6383922	6.584880333	4.871838444	5.935879444	4.390011091	7.5084373	7.180409889	6.588346556	6.674481889	5.678601333	6.881224	7.261259364	6.331207818	6.085398091	5.575041545	4.801146778	3.382991222
385.796356	4.3052319	2.101535111	2.532743222	4.285115444	5.907564333	5.073154	4.0379828	11.61390922	8.1607625	7.7352449	5.3227141	4.111092667	1.445629	2.7523231	7.224084182	4.7618018	6.679416	4.7137969	9.723363222	10.30019844	9.676764556	9.3193789	8.802694909	5.74864	5.6683038	6.378192667	8.1774915	8.707404556	7.208055	6.392340182	5.9844702	7.230978889	5.405181091	5.4458751	5.796773	6.583946889	1.9528195	2.490248889	7.212381222	8.825136667	8.0447964	9.284374889	7.667211889	7.119698222	7.165227333	8.833054222	6.937393273	7.020391	11.26083744	7.2603626	6.717170364	7.5752376	5.9267659	8.6730513	6.613261111	4.901453778	5.945671333	4.404708455	7.5081851	7.193650444	6.596403889	6.681379667	5.692644667	6.892262778	7.290801091	6.358548636	6.117514091	5.609775818	4.837564222	3.422149667
386.160461	4.3532716	2.152133444	2.601333667	4.305453444	5.933279	5.0963665	4.0562773	11.63757322	8.1756141	7.7535779	5.3531837	4.137970333	1.482480444	2.7897016	7.246664909	4.7899038	6.708100444	4.7354388	9.725211111	10.315965	9.696943667	9.350189	8.830748091	5.7979994	5.7094308	6.387965889	8.191966	8.709347222	7.239394889	6.424934091	6.0220676	7.273379889	5.433795182	5.4984822	5.8043891	6.584684222	1.9634021	2.506903778	7.229979222	8.848486333	8.0736662	9.305758111	7.690222444	7.157270778	7.220404333	8.877857	6.983195182	7.0658472	11.25493422	7.273364	6.732489364	7.5947364	5.929634	8.6908706	6.626406889	4.921616667	5.961005333	4.421433455	7.5177193	7.230411333	6.624593222	6.721193889	5.705871444	6.913787111	7.307614182	6.382619	6.157932273	5.649029818	4.883405333	3.472891667
386.524506	4.3787386	2.190081778	2.650009333	4.308648333	5.940282333	5.104089	4.0717237	11.660354	8.201217	7.7802334	5.3616098	4.167727889	1.499931778	2.8098006	7.276943	4.8217433	6.740127333	4.7603802	9.755490667	10.35364322	9.721148889	9.3653254	8.850899273	5.8283465	5.7342265	6.394780444	8.2029891	8.711167222	7.252213889	6.428646182	6.0317684	7.298846111	5.469607455	5.5434128	5.842435	6.595407667	1.967338	2.515398333	7.260293111	8.886238	8.0945963	9.330810111	7.725952222	7.198139889	7.281039667	8.948970667	6.994736727	7.0795545	11.25945278	7.2880658	6.748624455	7.612549	5.9341951	8.727122	6.659709444	4.95071	5.990745333	4.446747545	7.5528824	7.248096	6.638251222	6.736970333	5.729239778	6.937804778	7.322515818	6.391229273	6.202241273	5.702121727	4.931180556	3.535756444
386.88858	4.4015443	2.228495111	2.703422222	4.335287333	5.968232111	5.1308803	4.1024577	11.70150444	8.2298286	7.8220895	5.3961888	4.203261111	1.542957556	2.8493587	7.288329727	4.8472507	6.766245333	4.7809425	9.799450111	10.40116289	9.771355222	9.4102758	8.883799909	5.8603311	5.7690516	6.404006444	8.2067044	8.707978889	7.250121778	6.423515091	6.0393846	7.302335889	5.471576	5.5581472	5.8458426	6.576211556	1.9664109	2.517124889	7.256830889	8.885396778	8.097394	9.331855556	7.772745333	7.259258667	7.356953556	9.009636778	7.006925364	7.107186	11.249174	7.3074158	6.776155	7.6360576	5.9506642	8.7711603	6.702219889	4.992438333	6.008257333	4.471582727	7.576398	7.271001444	6.663838778	6.762779222	5.753556111	6.968122333	7.342364182	6.423343364	6.211569273	5.734004455	4.959925	3.574218556
387.252502	4.4180218	2.275275	2.763123889	4.352964222	5.992256667	5.1473319	4.1165961	11.72023011	8.2436932	7.8420682	5.4255186	4.228483778	1.569965889	2.8773557	7.307943273	4.8881699	6.804126444	4.8208498	9.847068556	10.45967411	9.824864111	9.4292413	8.887335182	5.8798807	5.790196	6.421881889	8.2283514	8.728769333	7.246578778	6.422633636	6.0378858	7.336641444	5.506653636	5.5952939	5.8723661	6.619611778	1.993428	2.547544444	7.279114556	8.908979778	8.1049842	9.344500111	7.786905889	7.286937444	7.387542444	9.043488667	7.028801455	7.1242303	11.23882456	7.3213408	6.785773909	7.6339082	5.9603685	8.8123137	6.738805111	5.022462222	6.001342778	4.474551545	7.5709496	7.3096	6.700827667	6.794313222	5.785178111	6.995222222	7.350939091	6.432756455	6.244691818	5.768903273	5.015154111	3.614798333
387.616486	4.4055938	2.291914667	2.792106444	4.350842667	6.008557222	5.1444376	4.1289335	11.76016811	8.2693398	7.8912176	5.4488901	4.261291222	1.590739778	2.903594	7.322898	4.9096605	6.823584556	4.8323405	9.874095333	10.49623856	9.870968	9.4636671	8.933196636	5.9261065	5.8383931	6.428358667	8.2349954	8.738911556	7.264643222	6.443994636	6.0742333	7.341263889	5.519371182	5.618679	5.9042674	6.641261111	2.0122694	2.575528444	7.311345556	8.945839889	8.1118207	9.358831111	7.819467778	7.330798222	7.433827778	9.098212556	7.047055727	7.140431	11.259089	7.3299398	6.801296818	7.6449091	5.9589685	8.8213096	6.756451222	5.037463889	6.017019889	4.494789182	7.5883117	7.334555556	6.720464556	6.822346778	5.790077333	7.000436889	7.355301909	6.441644364	6.292772909	5.815675909	5.055870889	3.676432333
387.980408	4.4089815	2.321353556	2.832748889	4.343485667	6.013569	5.1368544	4.1263424	11.76724922	8.2603832	7.9080982	5.4832898	4.298856111	1.634306222	2.9458728	7.34584	4.9425651	6.848537778	4.8556823	9.889819	10.52823556	9.904879667	9.4906741	8.967115909	5.9547063	5.8703878	6.451452778	8.2667976	8.768132111	7.299750778	6.472754182	6.1091706	7.338830444	5.516307636	5.6223792	5.9206304	6.671174333	2.0309941	2.605376667	7.342418444	8.975428222	8.1275188	9.378843556	7.854725	7.384076778	7.488900444	9.152357333	7.065446909	7.1766776	11.27372811	7.3369042	6.797996182	7.6404973	5.9582235	8.8365386	6.772736556	5.045850444	6.038936667	4.515167182	7.6051206	7.350350889	6.721118444	6.836168889	5.792515111	7.00452	7.372007273	6.455530545	6.317581455	5.850905364	5.099099556	3.735568
388.344269	4.4125377	2.341860111	2.874711556	4.352247333	6.031598444	5.1497833	4.1399425	11.76369889	8.2494483	7.9075766	5.4907976	4.318504889	1.638132	2.9602102	7.366880364	4.9770491	6.884505	4.880551	9.917355778	10.55404778	9.937475667	9.5251482	8.993952818	5.9890432	5.9056705	6.475430333	8.2840965	8.775605556	7.299537333	6.478569182	6.1133483	7.349377778	5.522061545	5.6403062	5.9396051	6.675843778	2.0424437	2.623437556	7.344899667	8.986437889	8.1375511	9.391101889	7.883258778	7.421378444	7.540142556	9.205118667	7.078335818	7.1886444	11.28277722	7.3621922	6.826320909	7.6586184	5.9823615	8.8697927	6.810655778	5.076661444	6.049952444	4.528742091	7.6169802	7.371603556	6.731355333	6.857861222	5.834399778	7.054220222	7.397693727	6.473902909	6.367125636	5.899840818	5.162403	3.806783889
388.70816	4.4182764	2.374679778	2.911237778	4.340229444	6.035278667	5.1378078	4.1304855	11.79192056	8.268219	7.9381765	5.5019218	4.349098667	1.659804333	2.968889	7.378505091	5.0027438	6.910420333	4.8968788	9.949621	10.60090467	9.969595556	9.5741078	9.043803909	6.0508649	5.949686	6.490895111	8.2989083	8.780615778	7.298223222	6.491879091	6.1222287	7.375348444	5.539392909	5.670956	5.9676736	6.663677444	2.0751037	2.667860444	7.375222222	9.014856667	8.1717024	9.420488333	7.920169556	7.458889222	7.592983111	9.25362	7.106985455	7.2148745	11.30202167	7.3761047	6.825649091	7.6557409	5.9836815	8.8969548	6.863719778	5.117412111	6.05999	4.543489909	7.6274009	7.389898889	6.740768333	6.887734	5.855070333	7.065596222	7.435781727	6.514915	6.416531818	5.950176182	5.207942333	3.870969111
389.07196	4.4514817	2.430161889	2.978545	4.343268111	6.047034667	5.1410615	4.1294697	11.79367278	8.2732506	7.9389141	5.4987668	4.362532778	1.676646556	2.9775766	7.395602364	5.0261593	6.934729889	4.9206482	10.00115367	10.66232256	10.02704333	9.6125784	9.074010455	6.0834059	5.9893785	6.508973333	8.3122605	8.794141111	7.313718	6.505252455	6.138089	7.371242	5.524878	5.6783215	5.9820481	6.688026667	2.0866157	2.682276667	7.399259222	9.046725	8.1810956	9.428458444	7.971043667	7.511581556	7.659499667	9.320871667	7.125535273	7.2463641	11.31924233	7.4149563	6.855075091	7.6852196	6.0090793	8.9275567	6.903195556	5.143894111	6.062780667	4.549812364	7.6293261	7.429068222	6.772813889	6.92653	5.860636778	7.063946889	7.459798818	6.543400091	6.430778545	5.957908909	5.230272667	3.901835333
389.43576	4.4751803	2.466043667	3.026873667	4.370703333	6.067053	5.1587375	4.150948	11.83754056	8.2976867	7.9737557	5.5279176	4.404798333	1.707215444	3.0098354	7.396633455	5.0432364	6.940642222	4.9324168	10.035584	10.691687	10.06133011	9.6378386	9.091597818	6.113716	6.0165709	6.547454222	8.3483071	8.823552667	7.330716667	6.523903727	6.156281	7.411581778	5.549344727	5.7089567	5.993714	6.715300222	2.1145692	2.716621889	7.416533222	9.074589222	8.1784173	9.433095667	7.982547222	7.543016889	7.701307222	9.356047444	7.148564818	7.2856931	11.33893589	7.4225194	6.860368364	7.6802813	6.0086246	8.9592236	6.938684444	5.170794111	6.079472889	4.564605273	7.6442068	7.446063444	6.784021667	6.948995333	5.896167444	7.092515	7.483932636	6.569804818	6.479751273	6.006380273	5.292449333	3.966085778
389.7995	4.4903197	2.481039556	3.057075556	4.384745556	6.085503444	5.1659433	4.1580462	11.87087956	8.3143362	8.0040488	5.5647005	4.446880222	1.744872	3.0394835	7.415470818	5.0759915	6.960901111	4.9578506	10.08720056	10.74752167	10.121206	9.6755554	9.123761091	6.1592818	6.0535545	6.561288556	8.3559989	8.829210889	7.347075556	6.542508091	6.1783537	7.449991778	5.578968273	5.768104	6.0027339	6.735351	2.1520946	2.752842778	7.432725556	9.105626889	8.2081574	9.460379222	7.996833333	7.580998889	7.759864778	9.417206222	7.174520545	7.3212554	11.35139	7.4501423	6.882316909	7.6974775	6.0271348	8.9962361	6.982269333	5.202726	6.096449111	4.579872636	7.6555017	7.458844	6.802100778	6.970123	5.917892333	7.109483333	7.520789091	6.599959	6.522745	6.046941545	5.347406222	4.022789889
390.163177	4.5194033	2.509544444	3.097376222	4.414550222	6.111056222	5.2062968	4.1778971	11.89965078	8.3285229	8.024634	5.6273203	4.517373667	1.804535778	3.0927723	7.417582455	5.1040212	6.973766222	4.9704539	10.08836556	10.77077511	10.15761633	9.7061169	9.149464091	6.1971966	6.0905524	6.586113889	8.3856885	8.840202222	7.379939	6.568679	6.2027765	7.502960111	5.609767818	5.8207296	6.0287522	6.739452556	2.1761337	2.784677778	7.448547889	9.125452111	8.2253114	9.486281444	8.037447889	7.619347	7.815964556	9.481886222	7.178400545	7.3257766	11.38465767	7.4580035	6.891060727	7.7064328	6.0356952	9.0436761	7.034053556	5.251829556	6.112180222	4.594995545	7.6722633	7.485135667	6.827467222	6.994908556	5.934169111	7.106977	7.546265091	6.627469727	6.549926455	6.080323818	5.385204111	4.074036889
390.526886	4.5544007	2.551429778	3.142890111	4.430235333	6.132237556	5.229417	4.1900486	11.95013311	8.3682094	8.0800239	5.6565376	4.561406667	1.831872667	3.1382467	7.427487727	5.1160751	6.993062222	4.9884897	10.151421	10.85327978	10.23861233	9.718294	9.162196	6.2154813	6.1100005	6.608485778	8.415306	8.864206444	7.389934222	6.579309364	6.2101096	7.52536	5.618855818	5.8455975	6.0455061	6.767822333	2.1975663	2.805725556	7.473568111	9.175022222	8.238414	9.504519111	8.083237	7.676415889	7.891262667	9.558082444	7.207781909	7.3479401	11.40814678	7.4742575	6.910499182	7.7089063	6.0472811	9.0898303	7.075939	5.287501778	6.129061778	4.617174182	7.6960232	7.500350889	6.844182444	7.007672	5.951942333	7.111574444	7.567110727	6.651808	6.571285273	6.112356727	5.420216889	4.126103556
390.890503	4.5802718	2.567625	3.175033778	4.443735333	6.149887333	5.2629236	4.1996418	11.99136389	8.3879775	8.1172353	5.6729616	4.594620444	1.857219778	3.1582106	7.440477909	5.134573	7.014750222	5.0025839	10.18102611	10.89417944	10.271818	9.731108	9.171067182	6.2384185	6.1263918	6.619073778	8.429014	8.872548667	7.404051556	6.592821545	6.2258297	7.548783889	5.644781	5.8823729	6.0637036	6.797457778	2.2082706	2.821045556	7.486469889	9.200993333	8.2476786	9.525392667	8.107595444	7.718509778	7.946448889	9.619536778	7.224459182	7.3638086	11.43654856	7.4967017	6.928141818	7.7281692	6.0703579	9.1371956	7.122604111	5.332666333	6.155784	4.642029909	7.7161521	7.523562444	6.870022111	7.029061	5.961291444	7.11538	7.594100273	6.680099364	6.601540364	6.150686182	5.462443222	4.180957444
391.254089	4.6160259	2.588530778	3.204810667	4.458191111	6.171265444	5.2906428	4.219647	12.05180467	8.4287548	8.1666085	5.7090876	4.649350778	1.902500889	3.1925418	7.455517273	5.1617391	7.040609778	5.0178063	10.20625922	10.91946544	10.29627956	9.7449227	9.193008091	6.2548543	6.1456058	6.646427111	8.4607457	8.886775778	7.421922	6.610594818	6.24962	7.573095889	5.659372182	5.9254238	6.0760951	6.830357778	2.2192527	2.847981222	7.495986778	9.214588333	8.2782278	9.543194	8.123075667	7.747201889	7.989598333	9.662742667	7.246936273	7.3859113	11.47412578	7.5254156	6.954917545	7.7425044	6.0849428	9.187712	7.184594222	5.387743667	6.184297222	4.666708273	7.7525104	7.534302667	6.889529889	7.051835444	5.981845444	7.127050222	7.617872182	6.710426182	6.644955091	6.192817273	5.515740444	4.219900556
391.617676	4.6374293	2.614857889	3.229229222	4.478195889	6.181815667	5.3132576	4.2332951	12.07566322	8.4548339	8.1963249	5.7354813	4.701799111	1.934904444	3.2423389	7.464272818	5.1840196	7.059762556	5.0253827	10.243637	10.95636811	10.33592211	9.7767763	9.215207	6.2888191	6.1734211	6.660562111	8.4976353	8.903916	7.447111556	6.640684909	6.2856017	7.615202333	5.687885818	5.9715346	6.0817743	6.858678111	2.2237549	2.857478222	7.4983	9.233752222	8.3001794	9.557906667	8.172955111	7.806758778	8.075121889	9.741050444	7.255393	7.4047027	11.49416978	7.5391015	6.970245364	7.751838	6.0912522	9.2181187	7.212525667	5.415571111	6.206065444	4.685200364	7.7705204	7.552821222	6.907194	7.067392556	6.004159667	7.133086778	7.650878364	6.731164364	6.683413273	6.234169727	5.557664333	4.283377889
391.981171	4.6644295	2.644145556	3.263183111	4.487683556	6.198622	5.3318357	4.2439541	12.11473067	8.4996243	8.2429975	5.7711129	4.758258333	1.984924111	3.2966629	7.474211818	5.2039877	7.081578111	5.0375574	10.277467	11.00006744	10.37811378	9.8280467	9.258727	6.3386555	6.2206755	6.671815222	8.5132456	8.907244556	7.468040667	6.658482	6.3098044	7.643505889	5.707047818	5.9969664	6.0935059	6.893438889	2.2556901	2.890858889	7.525379889	9.265259667	8.3072832	9.572363667	8.199321444	7.851596556	8.125418667	9.788637444	7.293808091	7.4535104	11.52450089	7.5715086	7.017465545	7.7828274	6.1246421	9.2648956	7.254017556	5.447532222	6.248561111	4.723623273	7.8117192	7.581364556	6.936181	7.101327	6.024481333	7.140512	7.685592455	6.761518545	6.715156	6.267256818	5.5867	4.319343
392.344727	4.6827431	2.667192444	3.296199556	4.493726444	6.214957667	5.3428441	4.254026	12.14690944	8.5231255	8.2730452	5.8403342	4.837826556	2.053481444	3.3673054	7.490300909	5.2223125	7.101159889	5.0594753	10.31866278	11.05676889	10.42322322	9.8359553	9.26144	6.3541254	6.2293994	6.682989111	8.5221944	8.910846444	7.481158222	6.688064636	6.3369606	7.68607	5.745397	6.0377952	6.1135608	6.91734	2.2672725	2.903970111	7.539252111	9.296121889	8.3227073	9.594611222	8.230646556	7.889547222	8.177691778	9.839799333	7.338875364	7.4923234	11.54697722	7.5960244	7.046265818	7.8041049	6.1381732	9.3102045	7.301435333	5.477592556	6.273060444	4.748243273	7.8419309	7.609426444	6.953854444	7.115253	6.037256111	7.155149333	7.705958818	6.778899636	6.734202545	6.292490909	5.616192556	4.356772
392.70816	4.6950689	2.686665667	3.331335444	4.513343667	6.248603111	5.3740771	4.265033	12.18197	8.5500552	8.3183164	5.8562981	4.861311556	2.067063889	3.3914172	7.520586091	5.2642892	7.149775778	5.10117	10.34964867	11.09068644	10.45804944	9.8601272	9.292386182	6.3723014	6.2549063	6.701418667	8.5450978	8.922434333	7.493979222	6.695532273	6.3486462	7.720305556	5.770483	6.0702861	6.1296767	6.943205778	2.296668	2.938560444	7.551211111	9.309037778	8.3438059	9.609546111	8.280106556	7.956880333	8.252460333	9.917567	7.368750818	7.5233027	11.58583522	7.6182053	7.067510545	7.8232824	6.1560975	9.3749099	7.358395333	5.524721556	6.308395	4.787791	7.8828619	7.639870333	6.982218111	7.153619444	6.041126	7.153658556	7.728052273	6.801226909	6.769765545	6.322741	5.657726667	4.409655
393.071564	4.704247	2.696307111	3.356747444	4.535196111	6.279790333	5.3885373	4.2907767	12.22238889	8.5880655	8.3668237	5.8689758	4.888866333	2.092802778	3.4126037	7.553341545	5.2962818	7.186768778	5.1283811	10.39768733	11.14009744	10.51490311	9.8985147	9.330375364	6.4129839	6.2764831	6.722533111	8.5582861	8.933975222	7.504151556	6.709309636	6.3710368	7.756919778	5.800585818	6.1104142	6.1555429	6.977484778	2.3104135	2.952779889	7.570038444	9.345198778	8.3469366	9.612303889	8.315602444	8.003407556	8.308678778	9.978565333	7.381033	7.5581502	11.59660711	7.6430333	7.098356364	7.8482461	6.1854198	9.4014747	7.378777333	5.541053222	6.347863333	4.835728	7.9254293	7.655054333	7.007087111	7.173539111	6.088105333	7.197647444	7.735263182	6.817759727	6.808214091	6.365368455	5.707133333	4.470071
393.434998	4.7246124	2.717537	3.383786222	4.533982	6.292037778	5.3996096	4.2968032	12.27649078	8.6294745	8.4224281	5.8798804	4.908441	2.106344444	3.426815	7.557184909	5.3090905	7.193547556	5.131581	10.45329789	11.21104844	10.57837922	9.9133709	9.335531455	6.4254498	6.2892615	6.760312889	8.5946035	8.976489333	7.516503889	6.712082455	6.3735896	7.778940444	5.811091	6.129658	6.1608472	6.984689	2.3267426	2.970131333	7.619515667	9.411504667	8.3496808	9.619458667	8.362474444	8.064232556	8.386257444	10.04485722	7.418375545	7.6028478	11.63714256	7.6627798	7.121597636	7.8721239	6.2009973	9.4493947	7.418735333	5.572696667	6.368783111	4.862345636	7.9514019	7.698939222	7.053292778	7.216520333	6.128229111	7.233290778	7.761010909	6.841534273	6.830511545	6.385674273	5.733397444	4.501001889
393.79834	4.7416886	2.725206667	3.395624889	4.537896778	6.311401111	5.4275828	4.2997942	12.31693744	8.6719755	8.4642965	5.8770203	4.917529889	2.092721333	3.4312357	7.571073636	5.3325143	7.216482333	5.1467301	10.50693756	11.25847344	10.62098067	9.9331733	9.357330091	6.4415307	6.2967806	6.803475444	8.6328827	9.025617222	7.525703889	6.719341455	6.3821813	7.787694	5.818113455	6.1467888	6.1657891	7.02773	2.3466584	2.992362444	7.641479556	9.461073111	8.3741928	9.654507222	8.412550556	8.112004556	8.434452889	10.11035244	7.428568909	7.6134313	11.68580122	7.6849664	7.138580909	7.890845	6.2259079	9.4926121	7.454882111	5.594703333	6.404235111	4.899878455	7.9817127	7.733946111	7.091247222	7.244617556	6.154604222	7.257124667	7.786574	6.872689455	6.851098636	6.406402091	5.758698444	4.524824556
394.161652	4.7672837	2.749256111	3.423000222	4.566861333	6.351415111	5.4645056	4.3211033	12.34559422	8.6892811	8.4935127	5.8904788	4.929651111	2.104659	3.4464826	7.589536	5.3649998	7.236692	5.1692086	10.54142256	11.30691233	10.66865689	9.9679281	9.386709182	6.4709474	6.3285028	6.846160222	8.6751988	9.064728889	7.532742889	6.733634273	6.3961493	7.801519778	5.822136727	6.1606816	6.1498688	7.051397333	2.3640816	3.014189444	7.665445111	9.500907333	8.3936856	9.675214889	8.447339889	8.156013778	8.480350333	10.14109411	7.460766727	7.6464807	11.72765222	7.7113398	7.165333727	7.9113656	6.2450491	9.5370525	7.490929667	5.627755889	6.405087667	4.903098727	7.9793654	7.765189889	7.116755889	7.275114222	6.190445778	7.282641889	7.827249364	6.906062909	6.880687273	6.430862727	5.799732778	4.544100111
394.524963	4.7921257	2.771066111	3.444455667	4.581193222	6.366228	5.4824271	4.3299581	12.37653511	8.7198457	8.5340899	5.8913471	4.950587111	2.108656889	3.4582513	7.619646818	5.3950886	7.263260333	5.1869005	10.58315256	11.37100189	10.72180222	9.9639662	9.387234	6.4832839	6.3282082	6.894267333	8.7398736	9.118794889	7.577027111	6.788885364	6.4471297	7.848285889	5.841694182	6.1952278	6.1782157	7.119107667	2.3729122	3.034126222	7.686385778	9.537040444	8.424473	9.715167111	8.469031778	8.185253889	8.506989444	10.18213644	7.501811182	7.6890534	11.75226767	7.7190408	7.168192545	7.9139059	6.2496625	9.5830948	7.524771111	5.653779778	6.425896222	4.921704273	7.9945324	7.776106111	7.125898	7.291476667	6.199973222	7.287919	7.866228455	6.935498	6.912846909	6.443737909	5.820816667	4.555779778
394.888184	4.7812808	2.762254667	3.434666778	4.59766	6.388429444	5.5093014	4.3520546	12.40973656	8.7405688	8.5643121	5.8898855	4.971282667	2.109326	3.4657563	7.643362818	5.4192633	7.281471444	5.2019878	10.625807	11.42681878	10.76253967	9.9944192	9.421794818	6.5246136	6.3526176	6.939312778	8.783465	9.158327667	7.605264444	6.810658	6.478424	7.852532889	5.841125545	6.2028154	6.1888153	7.140608333	2.3999904	3.055620333	7.708282222	9.576795333	8.4556667	9.745275222	8.488806111	8.203509333	8.537173667	10.20170422	7.525703545	7.7136042	11.78695289	7.748664	7.195750909	7.9525403	6.2770555	9.6263354	7.554494444	5.682936111	6.461186	4.951149545	8.0312292	7.790196667	7.142724889	7.312623111	6.231133556	7.321695889	7.91543	6.980224818	6.956161909	6.479815818	5.851854333	4.597238667
395.251404	4.8219966	2.796996778	3.467608	4.617912889	6.412406	5.5374946	4.3711148	12.45666578	8.7772579	8.5972551	5.8936006	4.991288	2.118122333	3.4778909	7.661512	5.4392872	7.302143	5.225305	10.67808322	11.485279	10.80236989	10.0059734	9.408108727	6.5240178	6.3398796	6.981052667	8.8329874	9.205863333	7.63579	6.836119	6.5014165	7.889238444	5.859044727	6.2235002	6.2146436	7.183730111	2.4305239	3.086075111	7.713234556	9.599262556	8.5031384	9.789988444	8.498663889	8.212669667	8.548921222	10.20521089	7.556189	7.7450002	11.82660722	7.797176	7.241037545	8.000576	6.3239977	9.6652411	7.590144111	5.707318111	6.491843444	4.976398636	8.0591736	7.814506111	7.171789667	7.341496778	6.260203667	7.336334556	7.962084818	7.023471455	6.989462091	6.508341091	5.880231333	4.617734667
395.614563	4.836654	2.812818889	3.491116778	4.645957444	6.449050889	5.5662667	4.3971847	12.49519633	8.8045043	8.6269226	5.8886414	4.997376556	2.107380667	3.4802742	7.679022727	5.4604323	7.324700556	5.2387961	10.74490056	11.543762	10.861755	10.0171077	9.403902909	6.5404532	6.3482345	7.017420889	8.8700416	9.234369333	7.661938778	6.867928636	6.5372459	7.923954667	5.878800545	6.2620356	6.2296994	7.220495556	2.4516724	3.098686222	7.723515556	9.624500556	8.5460927	9.834682222	8.520134556	8.226419222	8.569453556	10.22709911	7.585022364	7.7622292	11.86189011	7.8336007	7.282584545	8.0400269	6.3567515	9.709574	7.624827667	5.733897889	6.522768556	5.001603636	8.0823349	7.849206	7.213273	7.381229333	6.276001556	7.343617	7.990085818	7.053077455	7.014423636	6.515651	5.895254889	4.616072667
395.977692	4.8437762	2.824866333	3.511797222	4.662476444	6.469692	5.5843058	4.4200337	12.51990567	8.8273195	8.6638781	5.8965439	5.018207444	2.110176111	3.4888932	7.707425091	5.4876422	7.338603111	5.2574543	10.79357	11.61256422	10.917249	10.0299094	9.409115636	6.546177	6.3567603	7.058686889	8.9203709	9.279754222	7.692884778	6.901503	6.5736589	7.974715667	5.917560273	6.3064425	6.2499856	7.255916	2.4617656	3.111024667	7.741039667	9.668352444	8.584946	9.887128667	8.542991	8.254094111	8.591539556	10.25563222	7.619214818	7.7962001	11.91696478	7.8698749	7.319649	8.072101	6.3846331	9.7589531	7.661027556	5.764593889	6.564222778	5.030940545	8.1162129	7.877512667	7.241938556	7.411167222	6.283370111	7.345022444	8.017729909	7.076832182	7.023659	6.517251364	5.890532222	4.614477889
396.34082	4.8370838	2.828861111	3.539566	4.684484222	6.499997333	5.6012862	4.444601	12.55567022	8.8576354	8.6985574	5.89147	5.021633889	2.114486667	3.4894604	7.745070909	5.5272369	7.368706333	5.285845	10.84580133	11.66893656	10.96141256	10.045254	9.415125818	6.5600344	6.366803	7.103853444	8.9635146	9.321044778	7.714342444	6.913475364	6.5902015	7.977432	5.908935	6.2968002	6.2644473	7.302795889	2.4844701	3.123473667	7.756787111	9.711094889	8.6025521	9.915998667	8.577666667	8.295396778	8.627203222	10.29871056	7.632884909	7.8124642	11.94317611	7.893541	7.354346818	8.1093549	6.4155229	9.8086599	7.687102556	5.785823333	6.610082333	5.073044727	8.1567691	7.894842	7.265227778	7.425695222	6.292921444	7.362167333	8.042538182	7.093651818	7.047694	6.540853818	5.920645667	4.638891333
396.703888	4.8331558	2.836944222	3.575616556	4.701263444	6.539930667	5.6187588	4.4767655	12.60801189	8.8873919	8.7567443	5.9144433	5.048809111	2.124674444	3.5083701	7.765410091	5.5564576	7.391190333	5.2979238	10.91132289	11.73255144	11.02331744	10.0568714	9.422124182	6.5743883	6.3697949	7.155568444	9.0217126	9.376250667	7.736106667	6.943479364	6.6185487	8.020919222	5.935994727	6.3230759	6.2965749	7.334788111	2.5088631	3.151631889	7.798943556	9.760039667	8.6342353	9.964414111	8.577083889	8.313085667	8.626947556	10.29430956	7.653829273	7.8288645	11.99012633	7.9155116	7.379150636	8.1406286	6.4411222	9.8583048	7.719290444	5.813482889	6.657220444	5.121280545	8.1999607	7.920954111	7.286528111	7.448933111	6.354155556	7.418993222	8.079690091	7.131865818	7.095808545	6.573553091	5.940006222	4.671554
397.066925	4.8166274	2.829977111	3.596042778	4.704443889	6.565754889	5.6238995	4.4931483	12.63036367	8.9068684	8.788796	5.9158187	5.054108222	2.127627333	3.518175	7.802017091	5.5959603	7.429041778	5.3233353	10.96984478	11.81013644	11.09395233	10.0847261	9.446295273	6.6036382	6.3838146	7.188883556	9.0800072	9.420523111	7.747391667	6.951564909	6.6351229	8.038841	5.936839636	6.3357575	6.3129643	7.368869333	2.5248354	3.158449889	7.847545222	9.829374889	8.6812139	10.01031878	8.616931444	8.350681667	8.659584444	10.32047911	7.686990273	7.8483574	12.03531289	7.9526098	7.407009545	8.171345	6.4668892	9.8811126	7.734285889	5.825715889	6.701373778	5.161325455	8.23355	7.976368333	7.343435667	7.501862778	6.376347556	7.447011333	8.121688455	7.172286455	7.112714727	6.579486909	5.938830778	4.667897556
397.429901	4.8111103	2.842985556	3.636871667	4.706567778	6.602969222	5.6409654	4.5197201	12.65079411	8.9293112	8.8209029	5.9033563	5.056518111	2.108322222	3.5203197	7.826349818	5.6203335	7.453879444	5.3338989	11.02905656	11.86584389	11.13760489	10.115325	9.476407364	6.6356263	6.4064999	7.236440556	9.1489295	9.477144333	7.788101556	6.992752545	6.6795262	8.056514	5.940284	6.3373295	6.3395808	7.400535111	2.5312107	3.171151667	7.870840778	9.859212889	8.711237	10.05024633	8.642744444	8.362464	8.662674444	10.311768	7.711259545	7.8702004	12.077348	7.9832236	7.440550182	8.2051586	6.4902961	9.9244762	7.767030222	5.843533556	6.740549889	5.201311818	8.2744708	8.028811333	7.389790333	7.553763333	6.391987667	7.463124	8.157148273	7.206409909	7.150814545	6.609824636	5.952064889	4.689284889
397.792877	4.7829703	2.848145	3.659885	4.691023444	6.626397667	5.6321703	4.5278013	12.69633356	8.9542833	8.8614469	5.8747881	5.027425889	2.072630444	3.4920736	7.860816545	5.6569415	7.487427778	5.3468	11.110332	11.94309567	11.19357256	10.1511116	9.502544182	6.6576377	6.4139074	7.280933889	9.2073201	9.537631667	7.798753444	7.006271455	6.6980791	8.084445333	5.975073818	6.3638899	6.3716932	7.444090222	2.5389421	3.178115556	7.896644333	9.905007556	8.7467058	10.082898	8.643818889	8.358639333	8.653320667	10.29492033	7.758653364	7.9171792	12.11213133	8.0334351	7.500581727	8.2519	6.5341628	9.9619247	7.798182556	5.854823111	6.758668889	5.214550091	8.282968	8.078139889	7.429207222	7.597551444	6.407791889	7.485617778	8.188040818	7.236211273	7.191596636	6.633602273	5.967312556	4.707931889
398.155823	4.7627302	2.853758222	3.699271	4.695520222	6.657243889	5.632506	4.552623	12.71910867	8.9688157	8.8859836	5.866268	5.017698444	2.062153111	3.479592	7.911383182	5.7130591	7.535415889	5.3886964	11.15396556	11.98084978	11.21656478	10.1835605	9.512306727	6.6863568	6.422906	7.323927556	9.2639661	9.591130889	7.835344111	7.045844545	6.7363435	8.106859556	5.972492273	6.3655717	6.3885	7.47368	2.5681432	3.212989111	7.949953667	9.970071111	8.7914581	10.13202778	8.652481444	8.359377889	8.632665889	10.27445211	7.774283455	7.9375416	12.15414367	8.0803869	7.541991273	8.3021485	6.5724039	10.0136939	7.835032556	5.877284	6.786930111	5.238641	8.3011972	8.136602444	7.479357556	7.651924778	6.436723	7.506559111	8.218656	7.258994455	7.224961636	6.661027	5.986989222	4.721320889
398.518677	4.7464634	2.886255333	3.744377667	4.707866222	6.702785778	5.6361387	4.5847034	12.727793	8.9721248	8.8965665	5.8781571	5.041179	2.081261667	3.4987463	7.958159364	5.7671002	7.582766	5.4372786	11.20185033	12.03984067	11.27033733	10.2087872	9.522960727	6.7055584	6.4397077	7.361329667	9.3246335	9.639925111	7.862129667	7.072579273	6.7633328	8.132851667	5.983811909	6.3865406	6.4210245	7.507079778	2.5901565	3.234261222	7.999753667	10.03923956	8.8312022	10.16824489	8.679299667	8.369313556	8.630052556	10.26329422	7.816015818	7.9826459	12.17901956	8.1104352	7.564121545	8.3234532	6.5917339	10.0596201	7.870189556	5.890566	6.805422556	5.254584273	8.3186503	8.176293889	7.509335556	7.689443444	6.476657111	7.535272333	8.252072818	7.276818818	7.245168	6.669621545	5.991240556	4.719775889
398.881561	4.7264646	2.902845556	3.778244111	4.719304889	6.733324111	5.6327456	4.6093833	12.76220922	9.0014241	8.9468965	5.854577	5.014217889	2.046717444	3.4853316	7.991375091	5.8003036	7.609515444	5.4622234	11.25410244	12.09930422	11.32040356	10.2425915	9.540750818	6.7514531	6.4556211	7.378096222	9.3651042	9.667138111	7.889850444	7.104882818	6.7855785	8.165208556	5.993658455	6.3923245	6.4517519	7.545546667	2.625382	3.259319889	8.047649556	10.10737244	8.8576409	10.21820789	8.714596667	8.399223	8.636145111	10.26244144	7.845004	8.0139049	12.21915956	8.1517793	7.605318091	8.3668947	6.643003	10.1007738	7.892139	5.897261889	6.844567556	5.292493	8.3453682	8.215511556	7.545997111	7.717490222	6.514588222	7.576265	8.292467455	7.310866455	7.264159091	6.68569	5.997336667	4.725799778
399.244385	4.7278873	2.929927889	3.829894556	4.708921	6.753312222	5.6223764	4.6173772	12.806334	9.0390249	9.0026633	5.8683426	5.022910667	2.058165444	3.4937685	8.032908455	5.8438985	7.642485222	5.4940104	11.31078911	12.16773011	11.36702756	10.2808397	9.578364727	6.7927366	6.4895968	7.413827667	9.4092246	9.713138	7.914289556	7.134202091	6.8010837	8.200084333	6.027085273	6.4341389	6.5015975	7.583904778	2.6504172	3.282762667	8.100001667	10.18108933	8.9059016	10.28310833	8.714183444	8.384868556	8.603841889	10.22659867	7.889491	8.0449227	12.27298422	8.2063408	7.648803909	8.4145727	6.6828875	10.1433043	7.920271889	5.906487889	6.882953444	5.335106727	8.3848979	8.252660889	7.581243889	7.755842778	6.558725556	7.621760333	8.315928545	7.337548727	7.29256	6.707453727	6.014254556	4.721264556
399.607117	4.7195553	2.953256333	3.880491	4.706363222	6.779632222	5.6120858	4.6231937	12.83736711	9.0536565	9.0474993	5.8560046	4.999747	2.042109889	3.4845956	8.071420273	5.8901057	7.675443444	5.5312842	11.37547056	12.23888756	11.42388633	10.2965766	9.585805818	6.8073596	6.4940434	7.452525778	9.4674033	9.763287778	7.940738333	7.168459727	6.8379015	8.228034	6.029737273	6.4520264	6.5228899	7.602946667	2.6538097	3.292795444	8.162566333	10.25846522	8.9404112	10.32915833	8.740730667	8.398833556	8.610078667	10.22365989	7.920071364	8.0719897	12.33365722	8.2373905	7.670947182	8.4411731	6.7080615	10.1843353	7.950425556	5.929491444	6.919625222	5.369898545	8.4184036	8.286626667	7.611378444	7.781915667	6.576070444	7.650490222	8.343090636	7.357543727	7.312236545	6.718893727	6.025560556	4.720391444
399.96991	4.7113352	2.976271444	3.923826	4.705737889	6.812850889	5.6207833	4.6507813	12.87335378	9.0810847	9.0995752	5.833972	4.982886111	2.025249222	3.4742596	8.111951909	5.9420954	7.709542111	5.5594584	11.42586133	12.28450378	11.47195456	10.344469	9.628926182	6.8502939	6.5141388	7.508778444	9.5408994	9.837618889	7.975257778	7.198698636	6.8723249	8.261760222	6.042548	6.4739532	6.5360976	7.639614778	2.6681886	3.311190889	8.204506556	10.30912	8.9830593	10.37337978	8.757970667	8.397579111	8.608501111	10.20594333	7.944995182	8.0990484	12.39160667	8.284722	7.707334727	8.4839826	6.7496378	10.237822	7.979054444	5.959587	6.952032556	5.389887	8.4412185	8.332501667	7.649901444	7.826887333	6.621610111	7.690232444	8.371249182	7.381209818	7.368250091	6.760512182	6.043782111	4.747145778
400.332611	4.7005434	2.986289667	3.956185333	4.704198111	6.832757667	5.6111556	4.6642324	12.92807867	9.1130234	9.1477385	5.8368153	5.001369111	2.035819444	3.4816437	8.144599	5.9844321	7.733389444	5.5807919	11.48607767	12.35058356	11.53185289	10.3849653	9.648887909	6.8805574	6.5412187	7.554570333	9.6068993	9.886744	8.024923	7.249116364	6.9276921	8.292412222	6.056479364	6.4806624	6.5756929	7.677722889	2.6618552	3.299988222	8.244960667	10.37660111	9.0224656	10.43171333	8.739095	8.368556111	8.574956889	10.16279511	7.982681182	8.1368375	12.40509222	8.3239135	7.74866	8.524178	6.7738078	10.3001231	8.033826556	6.004033667	6.966501222	5.395844455	8.4435078	8.358234667	7.675491	7.853493778	6.666099889	7.736200778	8.412978273	7.416778727	7.414961273	6.800448545	6.069865111	4.762418667
400.695282	4.6893801	3.001090111	3.979529889	4.710850778	6.857533333	5.6197966	4.677784	12.96344067	9.1344703	9.1879542	5.8651947	5.033846556	2.063994	3.5157802	8.181910364	6.0301746	7.766093444	5.6153668	11.54806133	12.41727533	11.5932	10.4310118	9.664566	6.9126093	6.5681851	7.629365	9.6930293	9.974046667	8.069163222	7.292597	6.955797	8.328326444	6.075663636	6.5045243	6.5979494	7.712780444	2.6844812	3.332313889	8.285026333	10.42545944	9.0656051	10.485616	8.728540333	8.332693778	8.536187667	10.10968167	8.006417091	8.1472119	12.45860456	8.3651377	7.780952636	8.5567399	6.792509	10.3593747	8.084885444	6.050768444	7.005427222	5.416711636	8.4735475	8.391486333	7.700845667	7.889105889	6.702040222	7.773552667	8.473783545	7.465130091	7.439682909	6.827428545	6.078508333	4.764624444
401.057922	4.6957038	3.034807444	4.029395333	4.725827222	6.898509778	5.6331746	4.705912	13.00785444	9.1624419	9.2339063	5.8730929	5.066312	2.090628	3.5428711	8.226416545	6.0855024	7.808299556	5.6631359	11.59006122	12.46275778	11.62622189	10.4596258	9.677015636	6.9457918	6.5924828	7.671324111	9.7478111	10.01970656	8.104121889	7.330927455	6.9990129	8.376298667	6.101757273	6.5543833	6.659183	7.742125222	2.7090593	3.365574889	8.297997333	10.45361778	9.1187386	10.54496989	8.737932222	8.317508889	8.513162333	10.08303067	8.013371364	8.1522748	12.50276089	8.4030899	7.818263455	8.5941509	6.8251136	10.3966758	8.119745444	6.083674333	7.061992111	5.457329273	8.5292054	8.409312556	7.718924556	7.911404556	6.720955556	7.787898667	8.515221818	7.504386636	7.464841909	6.841583727	6.093768333	4.779959778
401.420532	4.6968341	3.063364667	4.071374444	4.742454333	6.920122111	5.6322394	4.7262703	13.05099622	9.1772876	9.2694499	5.9194582	5.130115222	2.150044667	3.5968608	8.257123455	6.1215404	7.832962333	5.6883197	11.65141211	12.540335	11.69460089	10.4960295	9.694468909	6.9789088	6.6248176	7.700783444	9.8050561	10.05025478	8.135050111	7.377555273	7.058656	8.437999444	6.142953818	6.6128923	6.6910164	7.784895333	2.741521	3.396515222	8.352724	10.52171467	9.153467	10.58723444	8.732969556	8.314524667	8.508421444	10.065523	8.070607182	8.2085651	12.51841678	8.4373555	7.855800909	8.6254109	6.8487036	10.4446515	8.166885	6.127568889	7.093079778	5.480930636	8.5534795	8.434447111	7.733972111	7.934543778	6.771670444	7.823913222	8.561602182	7.541324636	7.516365364	6.895017636	6.141647333	4.829999667
401.783112	4.7015782	3.090970556	4.129204667	4.749387222	6.937849667	5.6374441	4.7434366	13.10837	9.2198651	9.3253717	5.9533794	5.177812667	2.193672667	3.6431783	8.283020909	6.1495172	7.856978111	5.7112715	11.71228533	12.59655789	11.751618	10.5037527	9.685367727	6.9885748	6.622136	7.731384444	9.8468796	10.07405078	8.176360111	7.427053455	7.1045341	8.471059333	6.161839091	6.646643	6.7430665	7.821051333	2.7526889	3.416157889	8.382577111	10.55437611	9.1917532	10.63914367	8.763670333	8.325436889	8.522205889	10.08939578	8.109740909	8.2545797	12.56942311	8.4752306	7.883762	8.6534291	6.87147	10.4950696	8.222972222	6.170316444	7.153768111	5.535659091	8.6107231	8.472136778	7.766280333	7.963142778	6.794631111	7.849529778	8.583834818	7.562400364	7.573132273	6.949742273	6.182539667	4.88575
402.14563	4.7069013	3.111275889	4.175649667	4.768529333	6.977639	5.6570779	4.782725	13.13966811	9.2407868	9.3576868	5.984053	5.222561333	2.228318889	3.6747861	8.304109818	6.1830922	7.886313111	5.7432737	11.76578611	12.64912367	11.80068656	10.5583565	9.709924818	7.042285	6.6676405	7.753553889	9.8669996	10.09794422	8.196553	7.446382273	7.128214	8.491020667	6.174495727	6.6668208	6.7702605	7.836723778	2.7779066	3.440732222	8.427662111	10.61137033	9.2165628	10.67552189	8.821853	8.365191556	8.582006444	10.14172956	8.144294	8.2770658	12.61967378	8.5185806	7.922346182	8.6960871	6.9006005	10.5440207	8.273943	6.210581333	7.186922222	5.566546909	8.6366813	8.520249889	7.810739222	8.002619667	6.849198444	7.894861556	8.608955636	7.579522364	7.622132364	7.007102636	6.236621556	4.942055889
402.508118	4.7469101	3.169710111	4.253504778	4.773544556	7.001908333	5.6703706	4.7963564	13.20529489	9.2976493	9.4252531	6.0154482	5.279471778	2.282132444	3.7350935	8.324578	6.2168754	7.908764	5.7583158	11.810897	12.71234367	11.863722	10.6131026	9.750464636	7.0959906	6.7034688	7.816348778	9.9384983	10.150677	8.227288444	7.490589636	7.181842	8.552389556	6.202826364	6.7249753	6.8028749	7.859419333	2.7930785	3.476734667	8.460195333	10.65419678	9.2460153	10.71057044	8.880179111	8.427349556	8.660988889	10.22136222	8.192288455	8.3240202	12.660565	8.5628973	7.974644182	8.7352411	6.9338226	10.6005021	8.326809778	6.255437667	7.224528111	5.604744818	8.6721141	8.579399556	7.857939333	8.049383222	6.879641444	7.909986111	8.624293636	7.594191545	7.674022091	7.058960455	6.295515667	5.002951111
402.870575	4.7447943	3.184229667	4.283319333	4.801517222	7.042059	5.7008538	4.8255531	13.26223444	9.3483698	9.4870454	6.0303292	5.312078556	2.316282111	3.7628654	8.353236364	6.2517697	7.938425556	5.7816073	11.84455378	12.762568	11.91527544	10.6508467	9.782818636	7.1402828	6.7403779	7.829844556	9.9715536	10.16784411	8.254984444	7.522117273	7.2218321	8.602382778	6.238204091	6.7730641	6.827062	7.883095556	2.7961775	3.492325556	8.486365	10.69398456	9.2598953	10.73214678	8.947758222	8.491857111	8.737591	10.30083022	8.230285636	8.3674212	12.69761089	8.5891669	8.000998636	8.7629988	6.9575395	10.6778896	8.388555667	6.317076333	7.258581111	5.631996909	8.7019028	8.613801	7.884788333	8.085900111	6.910418	7.943505	8.654061455	7.613151273	7.722691182	7.117604545	6.358090111	5.064644
403.233002	4.7818917	3.229207111	4.350222222	4.822672778	7.071606	5.7354784	4.8525275	13.32768511	9.4132019	9.5562003	6.0610871	5.350740111	2.350955444	3.7926772	8.383494818	6.2893415	7.978299333	5.8120779	11.88924978	12.82077133	11.98548378	10.6698925	9.802190545	7.1735922	6.7613348	7.850976667	9.9988667	10.18551667	8.260489333	7.538300545	7.2358972	8.636985667	6.261258364	6.8020805	6.8616111	7.913332	2.8221795	3.533826556	8.530019667	10.75550533	9.2953404	10.76776267	9.002452889	8.562004556	8.813614667	10.38143544	8.289188182	8.4259832	12.74868144	8.6265628	8.033007818	8.7943534	6.9781528	10.7469546	8.455184111	6.387952444	7.298418444	5.670806727	8.7565814	8.643722333	7.890356	8.104096111	6.973827667	8.009327444	8.708770364	7.657825455	7.762281455	7.163956091	6.423351889	5.138682
403.595367	4.8070853	3.265411111	4.402057556	4.839800889	7.104862444	5.765266	4.8764976	13.38911233	9.4752601	9.6088045	6.0969451	5.393132778	2.407482222	3.827526	8.419479091	6.3354795	8.021662222	5.8393001	11.94362011	12.87979744	12.03912533	10.6975459	9.821040909	7.2160652	6.7938144	7.897052333	10.0558997	10.22348189	8.280465333	7.564195818	7.2611364	8.657415667	6.279099727	6.8304898	6.8942413	7.958376889	2.8617642	3.575292333	8.561671556	10.79723033	9.333384	10.80449367	9.049734333	8.622213556	8.900666333	10.45416544	8.329183636	8.4611372	12.78799133	8.6547331	8.062693455	8.8229458	7.0011397	10.8003829	8.501689667	6.426717111	7.333461333	5.715998455	8.8030179	8.674908889	7.922177667	8.131911667	7.020417111	8.046524667	8.762389364	7.704302727	7.800015455	7.216881727	6.482963556	5.189603
403.957794	4.8439888	3.301695889	4.448335444	4.865507444	7.140257667	5.8026244	4.9054703	13.45576344	9.5219303	9.6827252	6.1485499	5.463178778	2.468964889	3.8987503	8.442099	6.3821232	8.054253	5.8701144	12.00434367	12.95256456	12.11066033	10.7409601	9.844043091	7.2597546	6.8337964	7.942056778	10.1010027	10.25849033	8.306029556	7.599608273	7.3022464	8.713257333	6.317402818	6.8866383	6.920202	7.998874222	2.8756106	3.598199556	8.593637333	10.84420056	9.384071	10.85312089	9.100522667	8.672243111	8.963039111	10.52573011	8.383005727	8.5230207	12.84943222	8.701864	8.102914091	8.8559651	7.0280921	10.8789738	8.581736111	6.496001111	7.377840556	5.76084	8.84461	8.740995444	7.98056	8.191291111	7.067845778	8.08187	8.807625727	7.747947	7.872138182	7.290968818	6.565669667	5.267241333
404.320068	4.8699296	3.326286333	4.484745889	4.884776667	7.171478667	5.8280068	4.9214927	13.51078911	9.5822289	9.7430143	6.1880953	5.513089889	2.512563111	3.9393661	8.487829091	6.4421214	8.105459667	5.9219015	12.04219544	13.00480189	12.153058	10.7967807	9.893713364	7.3216189	6.882138	7.990579778	10.1603049	10.30860244	8.323173222	7.620822364	7.3285136	8.747205222	6.336435545	6.9280538	6.9236684	8.021685222	2.8988964	3.622822333	8.610419333	10.88445656	9.4194621	10.88735856	9.159370111	8.727788222	9.033495222	10.62003778	8.431685727	8.5747764	12.87741267	8.7414795	8.147399182	8.8839143	7.0602626	10.9273805	8.636139	6.549068333	7.428582222	5.800419909	8.8864434	8.781075222	8.020934667	8.231193	7.100274222	8.107417444	8.861475909	7.796274727	7.947852909	7.373352091	6.665797333	5.359037333
404.682343	4.9021048	3.371035	4.536005444	4.904709222	7.208061556	5.8588649	4.945449	13.57229067	9.6377751	9.806767	6.2236107	5.573601778	2.567118667	3.9828597	8.532564364	6.4958531	8.152235444	5.9636808	12.09145756	13.06627	12.20639244	10.8479248	9.924394455	7.37134	6.9189509	8.042232556	10.2107044	10.35144356	8.349857333	7.643210273	7.3526211	8.780092667	6.358923636	6.9466514	6.9558226	8.053367556	2.9301188	3.667573444	8.641972	10.920177	9.4437073	10.93065522	9.215586889	8.784235	9.102475556	10.70104833	8.469096091	8.6165032	12.90666611	8.7769778	8.183594	8.9193467	7.0906392	11.0095835	8.718455444	6.620851222	7.48256	5.846954273	8.9366395	8.819910667	8.047883778	8.270027556	7.120190222	8.118837222	8.902407364	7.825575364	8.012163636	7.44801	6.744183333	5.438993667
405.044586	4.9182899	3.397129778	4.572884222	4.931563444	7.230612333	5.8880092	4.9704164	13.63572067	9.6793461	9.8660491	6.2479708	5.606226556	2.594356444	4.00385	8.567692273	6.5409894	8.187317778	5.9995818	12.12482878	13.12303356	12.26318256	10.8789648	9.947767909	7.4059925	6.9536182	8.099313778	10.2602075	10.38925056	8.344607	7.643352545	7.3656798	8.816622667	6.380364727	6.988254	6.9915924	8.091981778	2.9591155	3.693735222	8.692785111	10.97570133	9.4891245	10.97883344	9.273380111	8.845632889	9.179565889	10.79600633	8.517948	8.6655257	12.95210822	8.8128499	8.215150727	8.9422624	7.1179414	11.0555976	8.762312111	6.663351556	7.523822889	5.880947818	8.9730264	8.851336889	8.076284556	8.297100111	7.184603222	8.170025	8.939692636	7.858940091	8.051592636	7.490951636	6.806770556	5.487834
405.406799	4.9497925	3.434704	4.617754556	4.946510889	7.256675889	5.901465	4.9874185	13.68722356	9.7294483	9.9298851	6.2628759	5.653425889	2.62878	4.0441981	8.602842818	6.5745064	8.220839556	6.0389938	12.174016	13.1713	12.31788022	10.9054144	9.969459	7.4446308	6.9827351	8.135130333	10.2969964	10.41892433	8.397966333	7.693184273	7.4192265	8.842272889	6.381836	7.0114334	7.0170787	8.122187111	2.9949203	3.728241667	8.740030222	11.03770522	9.5199524	11.01826844	9.325564111	8.903537667	9.231045222	10.86381244	8.552859727	8.7080251	13.00420056	8.8355558	8.234691455	8.9633167	7.1365241	11.1216168	8.819680111	6.717286333	7.585373	5.933841727	9.0294292	8.888736111	8.106496556	8.324325444	7.229746556	8.197439667	8.999219364	7.911835636	8.075402	7.526299818	6.844420222	5.521179667
405.768982	4.9698261	3.461943	4.644175556	4.971598333	7.299160667	5.9356679	5.0081507	13.74706756	9.777822	9.9994803	6.3036202	5.713541556	2.694047	4.0966161	8.616266909	6.5977941	8.237083111	6.0561503	12.21592611	13.23102789	12.37916911	10.961261	10.02661936	7.5010502	7.0321122	8.183145556	10.3478123	10.46031589	8.433480889	7.729728636	7.4640573	8.891571778	6.421864909	7.0637837	7.0553764	8.176064111	3.0049538	3.741069	8.777493556	11.094783	9.5499613	11.05702367	9.368885889	8.945077444	9.286949667	10.92198678	8.596774818	8.7610848	13.05347389	8.865192	8.263703091	8.9868065	7.1564237	11.1700582	8.874524111	6.765910222	7.638789778	5.976182182	9.0770481	8.922694556	8.145892667	8.363202444	7.264110111	8.246763333	9.060961	7.967768818	8.114966545	7.562875818	6.87866	5.556828667
406.131104	5.0069621	3.489546889	4.691086778	5.012601333	7.350601222	5.9908602	5.0471287	13.82144989	9.8395976	10.0786134	6.3251703	5.740413333	2.716684444	4.1284022	8.643300364	6.6361655	8.257432889	6.0718315	12.27518844	13.28981944	12.44206733	11.0125967	10.05250273	7.5427646	7.06404	8.245422889	10.4055789	10.51152744	8.452640556	7.756262364	7.4981381	8.947007889	6.452238636	7.1105832	7.0634856	8.218959111	3.0364005	3.779282	8.822041889	11.15400944	9.6076857	11.11610644	9.411389889	8.982924333	9.342768	10.96701367	8.629744273	8.7896646	13.09235978	8.8976587	8.305465636	9.0240823	7.180318	11.2222382	8.924714333	6.814413333	7.705984444	6.039331273	9.1300765	8.962953111	8.179708778	8.412544667	7.300009	8.287373222	9.122515273	8.026071545	8.168786818	7.610804364	6.936235556	5.608852
406.493225	5.0435066	3.523181	4.739281889	5.035574444	7.388378889	6.0350294	5.0725765	13.87183022	9.8860398	10.1300868	6.3815477	5.821865444	2.781331111	4.1817447	8.687612364	6.6843122	8.298884889	6.1067926	12.32468267	13.37097689	12.51016156	11.0420899	10.07548773	7.5643681	7.0900432	8.329481111	10.4828519	10.59034967	8.486997667	7.787403091	7.5395324	8.992972333	6.481117091	7.1435259	7.0754635	8.261616444	3.0653117	3.812872889	8.847076222	11.19231244	9.6487381	11.15400122	9.459897889	9.024320111	9.402531444	11.02916811	8.663083	8.8348832	13.12197444	8.9443628	8.352667364	9.0768407	7.2112742	11.2857247	8.979747111	6.86104	7.738476889	6.072281455	9.1649227	9.017669444	8.228192333	8.474075444	7.337355778	8.315030333	9.163180727	8.052195455	8.225563364	7.665296182	6.997493111	5.670332
406.855286	5.0772843	3.556524444	4.783055111	5.068509778	7.437039889	6.0726158	5.1001467	13.92313278	9.9255398	10.1831215	6.4209842	5.882882111	2.820574111	4.2256694	8.728327636	6.7330007	8.344297889	6.1524215	12.38239467	13.443712	12.57229378	11.0565081	10.07999564	7.5744656	7.0897903	8.371014556	10.5257899	10.61681267	8.508654889	7.804846636	7.5681771	9.014114333	6.483187364	7.1530079	7.0918056	8.308383778	3.09182	3.848606778	8.882960333	11.235705	9.6868152	11.19134856	9.499622	9.074941778	9.462357778	11.09034811	8.706308636	8.8922994	13.15676789	8.9807503	8.402091455	9.1193514	7.2538186	11.3626275	9.053166	6.936376444	7.782239333	6.111733455	9.1966181	9.066979444	8.268414778	8.516915111	7.349426667	8.333341556	9.215566909	8.100898909	8.279233636	7.717865818	7.059388111	5.728025444
407.217285	5.1054021	3.579971	4.819634556	5.110308111	7.490315333	6.1291758	5.1559598	13.97537356	9.9713915	10.2274358	6.4562159	5.955931556	2.868707111	4.270312	8.767659909	6.7739645	8.382955111	6.1848109	12.42960444	13.50497844	12.62788144	11.1082574	10.12481109	7.6349366	7.1374184	8.427288111	10.5822984	10.664468	8.531481889	7.823386091	7.5931366	9.064932778	6.532868364	7.2016234	7.150899	8.340486333	3.1340169	3.890557556	8.890536111	11.26781667	9.7393233	11.236275	9.544165222	9.128242222	9.531810222	11.15781456	8.739831545	8.9314426	13.18624733	9.0092436	8.432110727	9.1398655	7.2708779	11.4315842	9.112120222	6.985279667	7.838084778	6.163818818	9.2459655	9.102138	8.308615778	8.555837667	7.403917111	8.376048111	9.246407091	8.123039727	8.333880727	7.769336455	7.120701667	5.786178889
407.579315	5.1506932	3.611376778	4.873711	5.145564111	7.529742444	6.1699294	5.1857846	14.03208011	10.0134065	10.2716922	6.4981805	6.010638556	2.910118556	4.316621	8.815522636	6.8297108	8.432667	6.2291503	12.49683178	13.59060044	12.696683	11.1585254	10.15059	7.6827377	7.1918491	8.472389111	10.6265582	10.68518922	8.578608444	7.864994455	7.6514036	9.096679778	6.560412727	7.2375378	7.2028842	8.371933111	3.1601997	3.915618	8.943847111	11.32834078	9.7891252	11.28888556	9.608277778	9.203990778	9.608308333	11.24444667	8.803388364	8.9903938	13.23473522	9.0468963	8.481417091	9.1789055	7.3017447	11.4760544	9.158595667	7.015181889	7.892905333	6.217367455	9.2945778	9.139636444	8.336401556	8.598609333	7.430784444	8.395123444	9.318857273	8.195154727	8.374556273	7.821554909	7.181243222	5.840096556
407.941223	5.1926777	3.649980444	4.924884333	5.171112222	7.565952778	6.2126858	5.2174783	14.09005089	10.0655413	10.3330628	6.5488337	6.069367889	2.960805	4.3710184	8.855936909	6.8748971	8.475472667	6.2654036	12.55353733	13.66548489	12.76369389	11.1907447	10.16358064	7.7199251	7.2140732	8.532002556	10.6853633	10.73860633	8.597943111	7.892666636	7.6778463	9.160931778	6.607508273	7.3059436	7.2077904	8.407418	3.211956	3.978575667	8.987754667	11.37979744	9.8210673	11.31876544	9.683583333	9.290455111	9.709774333	11.34514233	8.834304909	9.0228053	13.30101256	9.0972118	8.536718818	9.2289998	7.3529807	11.5119996	9.187492667	7.035639778	7.968290778	6.288734364	9.3581685	9.198561889	8.388952444	8.650910444	7.471593333	8.420595556	9.373318636	8.243574273	8.414224818	7.869734727	7.229433	5.889920222
408.303162	5.2405575	3.691097222	4.979246444	5.190332556	7.597657444	6.2482107	5.2459759	14.14476656	10.1117651	10.3849487	6.570975	6.103335111	2.981969556	4.3889949	8.891667273	6.925578	8.510392333	6.3062062	12.61721578	13.74469767	12.83268089	11.2281861	10.19166864	7.7667346	7.2510857	8.561917778	10.7235639	10.75780122	8.631047444	7.925235727	7.7251292	9.196582333	6.631954727	7.3469491	7.2429699	8.465628	3.2403722	4.005764333	9.019747778	11.43203067	9.8698252	11.38314522	9.744577	9.369133222	9.806771333	11.43287689	8.901337182	9.0886812	13.34710522	9.1315867	8.577222	9.2731303	7.3880732	11.5599377	9.226967444	7.068214889	8.014894667	6.334483636	9.3972325	9.248934333	8.432177333	8.695663333	7.494424444	8.446464111	9.428166727	8.296814545	8.476113364	7.925337273	7.284068556	5.949749667
408.66507	5.2750443	3.731935222	5.030174556	5.212438	7.629501667	6.2785999	5.2765867	14.217167	10.1757902	10.458106	6.6124707	6.154452556	3.018786444	4.431868	8.954489818	6.9892316	8.573026444	6.3622304	12.69272144	13.84501611	12.926142	11.2807903	10.23036018	7.8190308	7.2945333	8.605098444	10.7724615	10.78989189	8.664500333	7.962657545	7.7716471	9.240686444	6.663992909	7.3864714	7.2795287	8.509119889	3.2683166	4.032486556	9.073705111	11.50187411	9.9154997	11.43746656	9.802741333	9.445278333	9.894120333	11.52366544	8.958585182	9.1432167	13.37963922	9.1803986	8.619930455	9.3110459	7.4249374	11.6399996	9.301745667	7.124476778	8.077560222	6.393549182	9.4501626	9.309937889	8.479471444	8.752439444	7.535220889	8.481449333	9.479231636	8.336884636	8.546844	7.993059545	7.357033222	6.020545444
409.026886	5.3123988	3.772513556	5.086273333	5.236164	7.668107556	6.3058979	5.3080139	14.28448411	10.2426239	10.5411966	6.6305068	6.197519	3.039599444	4.4553141	9.001669182	7.0445969	8.617814111	6.4058308	12.76608311	13.93730567	12.99982833	11.3270275	10.26019136	7.8690807	7.3335905	8.665716111	10.8275771	10.83249511	8.706047889	8.004524727	7.8127472	9.288137556	6.704451727	7.4325276	7.3410611	8.547894667	3.303429	4.076490667	9.106364111	11.54686678	9.9526657	11.48323033	9.878250889	9.524745222	9.976072778	11.61562156	9.005458455	9.1929781	13.44052511	9.2381854	8.674903364	9.3650047	7.4782657	11.7134952	9.362841556	7.173315667	8.127459	6.443418909	9.5012034	9.364951111	8.532117444	8.804726333	7.564784333	8.509275	9.537502818	8.387720273	8.591274818	8.048519364	7.406574333	6.080981222
409.388702	5.3538923	3.818764778	5.136616778	5.259346444	7.704848111	6.3330547	5.3340563	14.33989989	10.2899591	10.5968886	6.6550053	6.233655444	3.063906	4.4854289	9.063231545	7.1203403	8.691344111	6.4595617	12.83236733	14.03348044	13.08882744	11.4017086	10.30912318	7.9409801	7.3935688	8.728673111	10.8994045	10.89878189	8.732039444	8.024608	7.8412331	9.358189889	6.759725818	7.4961567	7.3610957	8.591467778	3.3429434	4.116021333	9.155357889	11.63140156	10.0002299	11.532467	9.933004556	9.598645	10.05622844	11.69620544	9.047404273	9.2244314	13.50007044	9.2714505	8.708184273	9.4009757	7.5082208	11.7791357	9.415795778	7.217175111	8.166836444	6.490274	9.5348623	9.407048444	8.581121667	8.859133111	7.614214556	8.550936	9.608103909	8.448189909	8.628735	8.095069455	7.453841444	6.122791444
409.750488	5.3968006	3.871087	5.203661111	5.291047667	7.753705667	6.382192	5.3727232	14.40911211	10.3512508	10.6678948	6.6933434	6.294019444	3.115772222	4.5395049	9.113729545	7.1731526	8.730336	6.4964583	12.90520733	14.113737	13.17132344	11.435347	10.33309673	7.9771291	7.4115879	8.795294333	10.9808373	10.94636967	8.776251222	8.072691727	7.8965366	9.408187	6.793589818	7.5501555	7.4110087	8.645510333	3.3920259	4.167931	9.215530333	11.70709489	10.0548202	11.596416	9.975640111	9.645707111	10.11180333	11.75403078	9.105164	9.2813203	13.55502256	9.3425863	8.775275	9.4611544	7.5764793	11.8480428	9.469170444	7.263464444	8.242678556	6.558333182	9.6149599	9.454312556	8.621160556	8.909827889	7.652072889	8.582153222	9.660615091	8.499333636	8.687609545	8.156324364	7.520728889	6.188280889
410.112213	5.4232777	3.895067333	5.245192444	5.313492667	7.797011222	6.4134535	5.4095774	14.472613	10.407013	10.7311139	6.7287863	6.346761333	3.152200556	4.5746945	9.169892455	7.2366902	8.785088222	6.5450944	12.96653011	14.18894189	13.24187011	11.4821595	10.362321	8.0128133	7.4520846	8.838024889	11.0325564	10.99024467	8.804211444	8.102709364	7.9224607	9.462561111	6.839897909	7.6017577	7.432164	8.714833	3.4115802	4.186231556	9.275755889	11.79303989	10.0989809	11.64740711	10.03007767	9.698395667	10.16285389	11.79799011	9.151091182	9.3364763	13.62202767	9.38192	8.812058909	9.4919897	7.614776	11.93602	9.554955333	7.342960667	8.304013778	6.615435455	9.6752496	9.486066778	8.647952111	8.943116222	7.683033333	8.617289222	9.727039545	8.555823545	8.727495636	8.201494636	7.566893556	6.231799333
410.473938	5.4662258	3.940269556	5.311071444	5.331092222	7.831324556	6.4408925	5.4379754	14.53247556	10.4503158	10.7920522	6.7759578	6.400945	3.200254556	4.6298927	9.222712909	7.2969823	8.833963444	6.5869569	13.04909467	14.28724967	13.33703889	11.5492639	10.40247518	8.0794189	7.5015682	8.919374111	11.1105594	11.05905689	8.853335111	8.154912182	7.9743747	9.514213889	6.868276818	7.6477107	7.4718139	8.762440111	3.4588131	4.227912778	9.337497889	11.87344422	10.1617598	11.71256478	10.06094356	9.736464778	10.20726878	11.84030389	9.213355727	9.3977529	13.66949033	9.4405739	8.870914	9.5376931	7.6567061	12.0076598	9.621153	7.396465222	8.361626667	6.678053545	9.7304873	9.545776667	8.706528111	8.994182222	7.727575444	8.658989667	9.804966	8.630248182	8.768597727	8.236405182	7.597166778	6.271775667
410.835602	5.4884602	3.967104444	5.348586889	5.364050889	7.877493222	6.475549	5.4825953	14.61353378	10.5053936	10.8702871	6.8089371	6.451025778	3.250240444	4.6804103	9.264275182	7.3530559	8.870066222	6.6227478	13.12933189	14.381442	13.40790767	11.6332439	10.45770309	8.1485638	7.5597247	8.978311778	11.1857706	11.11517467	8.904770778	8.203216636	8.0308984	9.573807889	6.906576727	7.7024034	7.5037093	8.801686778	3.4931571	4.253369444	9.385139222	11.93888044	10.2072334	11.77307167	10.08939889	9.750603778	10.23586411	11.87343867	9.263088273	9.4508109	13.72712044	9.4968885	8.928890818	9.5865567	7.7089309	12.0836744	9.681013778	7.438377444	8.432138	6.742513182	9.7920556	9.603576222	8.776014333	9.053554222	7.782349889	8.704371667	9.868384818	8.693023818	8.845060091	8.306198273	7.641964778	6.322482778
411.197235	5.5152454	4.000778222	5.390061444	5.399815778	7.930846222	6.5217924	5.5265284	14.69982133	10.5751516	10.9592471	6.8350111	6.491587889	3.273640111	4.7242723	9.301588182	7.4076777	8.914343333	6.6634347	13.20301611	14.46578889	13.48475089	11.7001622	10.50069718	8.208848	7.6040221	9.025731222	11.2438885	11.17440689	8.957580889	8.253527818	8.0947742	9.633308111	6.939485818	7.7541318	7.5423703	8.859053556	3.5214469	4.284226111	9.460914778	12.02442978	10.2487999	11.824029	10.15362578	9.799688556	10.28604122	11.93137878	9.319122455	9.5171594	13.76904444	9.5465042	8.983036727	9.6361943	7.7534608	12.1759083	9.764778444	7.505443667	8.490610778	6.779880182	9.8348865	9.657085222	8.821792333	9.108217778	7.828473	8.727512889	9.930468273	8.757038545	8.901723455	8.358307909	7.687989444	6.378147333
411.558838	5.538263	4.032816444	5.432970556	5.424633778	7.970963889	6.553799	5.5569975	14.77357089	10.6341729	11.0310192	6.8569096	6.532367667	3.293670333	4.7543408	9.366348182	7.4684576	8.966486667	6.7075676	13.28062522	14.54123167	13.57368433	11.7533317	10.549437	8.2692684	7.6437241	9.084558444	11.3202432	11.22689044	9.017998111	8.310214091	8.1558922	9.681263	6.973629545	7.8039332	7.6062068	8.913313222	3.5667142	4.333617667	9.512054667	12.09173011	10.3005546	11.89096944	10.20713711	9.849299778	10.34839256	11.96631722	9.366030545	9.5544636	13.81985956	9.5966205	9.035296182	9.6881731	7.80314	12.259004	9.825344556	7.554249222	8.559618111	6.835772636	9.889602	9.684206556	8.838387778	9.140102667	7.890978222	8.767213444	10.00810718	8.825771182	8.939383727	8.389297545	7.705288333	6.404124444
411.920349	5.5880461	4.080916222	5.499882333	5.456920444	8.013447667	6.5924432	5.5896235	14.843748	10.6761695	11.0972818	6.8734415	6.575564	3.316935667	4.7830152	9.398285455	7.514596	8.996564111	6.7345916	13.36710856	14.64095689	13.663416	11.8115887	10.58456909	8.3225435	7.6816866	9.142749	11.3885132	11.28804033	9.064527333	8.359182545	8.2051896	9.738278889	7.031305818	7.863898	7.668761	8.969444444	3.6085374	4.378271333	9.597618667	12.20050822	10.3732796	11.96696467	10.25175456	9.888070667	10.39985311	12.00062222	9.427384545	9.6161433	13.88526289	9.6400785	9.075591727	9.7326909	7.8351944	12.3456934	9.895412889	7.609536444	8.620724889	6.886843545	9.9481172	9.740278222	8.882843889	9.188697	7.930678667	8.805001	10.07351818	8.879688909	8.981465273	8.438155273	7.742376556	6.445974778
412.281921	5.6349342	4.134328556	5.562004333	5.480857222	8.047465667	6.6257531	5.6141571	14.90413389	10.7102788	11.1541408	6.9087655	6.628475778	3.344908222	4.8303055	9.436423091	7.5660132	9.038663	6.7729964	13.45508822	14.74613356	13.75086767	11.8558562	10.62443709	8.3737114	7.7269696	9.194409333	11.4540148	11.33236833	9.097357778	8.399057273	8.2498284	9.790986444	7.071029182	7.9327783	7.7276326	9.032896778	3.6433135	4.416279556	9.645627556	12.27076033	10.4386328	12.03791767	10.29112333	9.929070333	10.45474689	12.046396	9.482316636	9.6753863	13.96282344	9.6930734	9.132449182	9.7870247	7.8774885	12.4256736	9.967660222	7.661747	8.679795667	6.937719545	9.9963938	9.787254667	8.926065	9.237106	8.002490889	8.868385333	10.14405209	8.940535636	9.030997273	8.482684727	7.783163889	6.494395333
412.643372	5.6916614	4.194248	5.624692778	5.516127556	8.100191778	6.6642539	5.6464725	14.98227344	10.7805022	11.2356157	6.9742773	6.708754222	3.420241222	4.8995743	9.487042364	7.6247035	9.096808667	6.825282	13.53647978	14.84927878	13.83055978	11.9124949	10.65520218	8.4268253	7.7622734	9.235570556	11.5135707	11.38594222	9.152308667	8.461917818	8.3152085	9.848754333	7.110403182	7.9910283	7.7580622	9.105863111	3.6854152	4.469333667	9.703998667	12.36175	10.493406	12.10551478	10.34461489	9.978218222	10.50693344	12.09522244	9.544607545	9.7377277	14.01739067	9.7555908	9.195649727	9.847603	7.9322039	12.5013797	10.03223644	7.713470222	8.751614667	7.003690727	10.0618343	9.836937778	8.975039333	9.284873444	8.040900889	8.909244222	10.20859282	8.999125	9.097427273	8.551779818	7.836327	6.560535444
413.004852	5.73591	4.237183222	5.686267556	5.556665778	8.153329556	6.7155408	5.6862078	15.05913778	10.8549348	11.313306	7.0450843	6.787410889	3.483819222	4.9668423	9.548088545	7.6976731	9.155939222	6.8877596	13.614663	14.96461544	13.91950911	11.979345	10.69772591	8.49708	7.8208715	9.293083556	11.5888071	11.437916	9.173541667	8.496143636	8.3622792	9.924332556	7.176034636	8.0613194	7.8040746	9.161211222	3.7273461	4.519604111	9.764145444	12.43042767	10.5714646	12.20223911	10.40583856	10.03475989	10.586867	12.16255222	9.606618364	9.8010508	14.06249278	9.8182822	9.254495	9.9087428	7.9871378	12.5815832	10.09594156	7.766992	8.819140667	7.063369182	10.1214059	9.879131667	9.023159889	9.341680889	8.094786444	8.968290111	10.26793809	9.051219727	9.179436	8.629343	7.915819889	6.645616556
413.366302	5.7892518	4.291269111	5.756953778	5.592561667	8.197522778	6.7561718	5.7281469	15.14819367	10.9340951	11.3938272	7.1059603	6.867221222	3.538496667	5.0346669	9.602138273	7.7702817	9.214951222	6.9358992	13.68350456	15.05486778	13.99555244	12.0030154	10.70321355	8.5339081	7.8443469	9.361851667	11.6731316	11.50682111	9.192990556	8.519386364	8.3908687	9.987104111	7.223400091	8.1384488	7.8474673	9.213019111	3.7672316	4.563616333	9.806212556	12.49305822	10.6656366	12.29670778	10.45029	10.07847256	10.65101811	12.22164711	9.667853	9.8611091	14.09663833	9.8838104	9.312303182	9.9780259	8.0429871	12.6828843	10.18573844	7.842954556	8.882354444	7.127378182	10.1794623	9.930929333	9.072841	9.384699778	8.141375667	9.011038	10.32569364	9.104671091	9.249326909	8.711583455	8.001320444	6.735375222
413.7276	5.8346073	4.342288222	5.819789111	5.621027889	8.233665111	6.7925352	5.7552261	15.23025844	11.0151195	11.4780525	7.1612139	6.948679778	3.605543333	5.0978472	9.655732182	7.833276	9.272465556	6.9957032	13.74988167	15.15092167	14.08184622	12.0550154	10.753778	8.6020737	7.8911448	9.413793444	11.7386308	11.55635522	9.232783889	8.570624091	8.4329794	10.03879156	7.264136091	8.1954904	7.9001616	9.287478111	3.813553	4.615658333	9.860016111	12.56249178	10.7255051	12.36620711	10.49766167	10.14512022	10.70714133	12.29034856	9.737627545	9.9281503	14.16988556	9.9518119	9.368349636	10.0347034	8.0954658	12.7725379	10.27210822	7.918447444	8.951859444	7.183795182	10.2402711	9.978377222	9.120980778	9.430033556	8.188681222	9.053881667	10.38753418	9.16863	9.306418545	8.771842455	8.059022222	6.805549778
414.088989	5.8857306	4.402110778	5.887275444	5.654612	8.281024778	6.8385234	5.7884334	15.30224678	11.0815599	11.5543324	7.2045534	7.008484222	3.656422444	5.1645907	9.694879364	7.8930077	9.321621444	7.0459969	13.82439533	15.233201	14.16343556	12.129755	10.80294418	8.6756808	7.9556495	9.456882333	11.7922154	11.59419589	9.27988	8.618681273	8.4902831	10.10887656	7.328238	8.2920278	7.9650123	9.345964444	3.8495829	4.655952	9.915879667	12.64282411	10.7800436	12.43092744	10.53454667	10.19148878	10.76763644	12.35001589	9.790635909	9.9785476	14.23574122	9.999346	9.403149273	10.0673212	8.1303849	12.8592771	10.34843356	7.992978667	9.042884333	7.263967909	10.3195506	10.02780322	9.167715222	9.485364444	8.243534333	9.104936111	10.45757436	9.240850818	9.387788818	8.864581	8.144774556	6.902992
414.450287	5.9297746	4.441193333	5.943415333	5.690788333	8.330019667	6.8955617	5.8278945	15.40627756	11.157338	11.6385488	7.2569048	7.075603222	3.722387556	5.2332617	9.741806636	7.9498621	9.374932778	7.0866731	13.90276878	15.33195144	14.25419067	12.2036173	10.85667818	8.7667098	8.0180003	9.531162222	11.876261	11.662016	9.320214444	8.669064636	8.5497634	10.18200767	7.383244545	8.3739238	8.0084657	9.398367667	3.8876486	4.701866889	9.966551333	12.707222	10.841048	12.50851789	10.62227767	10.27729522	10.86860867	12.45420178	9.844756818	10.0364241	14.30711256	10.0515571	9.444583364	10.1015367	8.1608828	12.9324835	10.41341622	8.048717	9.128781222	7.340029818	10.4045314	10.07151111	9.214248	9.533473667	8.312647556	9.159430889	10.53425864	9.309501091	9.460812545	8.954680909	8.228452556	6.995431444
414.811554	5.9871985	4.501656	6.013249	5.72614	8.373635222	6.9414042	5.854706	15.51742744	11.2496047	11.7467477	7.3220042	7.156305889	3.799718667	5.3088389	9.807355	8.0323418	9.439873111	7.1542337	14.00417644	15.45006122	14.373993	12.2661502	10.89609436	8.8286819	8.0715975	9.607606889	11.9531634	11.721885	9.371764556	8.725717636	8.5990384	10.25736078	7.443466	8.4651938	8.0309412	9.482415778	3.924313	4.748279889	10.03551833	12.80830311	10.9112845	12.60322856	10.69749911	10.35524856	10.95800378	12.548302	9.908173091	10.094363	14.36343567	10.134196	9.522701455	10.1795252	8.226928	13.0181147	10.49809267	8.116773778	9.202280667	7.402246364	10.4775436	10.12643889	9.255505111	9.580265222	8.370996667	9.21172	10.61753591	9.395018	9.539932182	9.045295182	8.314589111	7.089858667
415.172821	6.0410842	4.554624778	6.064109222	5.762511667	8.410689	6.9898576	5.880021	15.62062744	11.3398864	11.8479083	7.3876725	7.242514667	3.869303333	5.3833084	9.865871545	8.1115329	9.503059333	7.2164844	14.07981933	15.54769167	14.46778622	12.3290672	10.95446	8.8972137	8.1293018	9.690901889	12.0446573	11.79391056	9.400632333	8.766112818	8.6315925	10.32908778	7.490574727	8.5425771	8.0554853	9.549542111	3.9786805	4.818928444	10.09073667	12.89172122	10.9832918	12.68917356	10.76234978	10.43264167	11.05216978	12.63326256	9.954462818	10.1545272	14.42797678	10.1959855	9.573663818	10.2204067	8.2760162	13.112516	10.58672311	8.194081222	9.268914667	7.474752636	10.5455242	10.18663344	9.324532	9.646369889	8.440582889	9.271031444	10.68032855	9.455343909	9.613852364	9.120823727	8.393653667	7.187893778
415.533966	6.1081427	4.611968111	6.137540556	5.796782333	8.453262889	7.0402723	5.9034603	15.71632789	11.415248	11.9308382	7.4393029	7.326920444	3.943735444	5.4553411	9.913556273	8.1850457	9.557308444	7.2725672	14.17797433	15.654359	14.57662267	12.4239137	11.03839245	9.002864	8.2177064	9.768596778	12.127298	11.85440778	9.454279778	8.817168273	8.6889983	10.38459811	7.532932	8.6147011	8.1230311	9.617117667	4.0212325	4.864663667	10.16468722	12.99616167	11.0628572	12.78039578	10.81890211	10.50803022	11.14180311	12.7255	10.02325527	10.2288163	14.491096	10.2435666	9.621031545	10.2555306	8.3096838	13.2215533	10.69851167	8.302405111	9.323656222	7.530435545	10.6015043	10.24150811	9.374411667	9.702706111	8.507041444	9.331597889	10.76412764	9.535441818	9.690603636	9.195634636	8.476187556	7.283223333
415.895142	6.1648764	4.672754778	6.215282333	5.840101333	8.503265111	7.0965309	5.9325418	15.81796	11.5040202	12.0286385	7.5156096	7.429239	4.029131	5.5412648	9.972038273	8.2445197	9.623277556	7.3226633	14.27013533	15.77158844	14.689297	12.5098533	11.11540145	9.0833851	8.3091647	9.849670667	12.2081602	11.92490211	9.477517778	8.856082909	8.7317651	10.46528044	7.602739727	8.7039657	8.1679692	9.67948	4.0740915	4.930405	10.237207	13.09609244	11.1290596	12.84053678	10.90531078	10.594058	11.24534689	12.84822733	10.08914609	10.3068492	14.55986878	10.3084423	9.685962182	10.3111713	8.3610021	13.3196751	10.786321	8.385008889	9.401017444	7.598574273	10.6695416	10.30224644	9.437674889	9.764210889	8.573273333	9.372199333	10.83875909	9.597005545	9.791574455	9.310520727	8.593125333	7.406675222
416.256287	6.2365791	4.731937	6.287306222	5.884897	8.543795444	7.152436	5.9560245	15.89348278	11.5825546	12.1111378	7.5969938	7.532664667	4.114053778	5.6250947	10.02214536	8.3143664	9.676162111	7.374896	14.34636656	15.86143478	14.77634867	12.5843291	11.16880191	9.1664622	8.3709943	9.911581889	12.2796158	11.98206844	9.523658444	8.910408818	8.7887573	10.54874344	7.677475364	8.8069398	8.2058915	9.755935556	4.1236143	4.995323333	10.29999656	13.18794967	11.1889029	12.91006656	10.97886289	10.66796678	11.33864289	12.94950578	10.15685082	10.3890967	14.63777422	10.3798802	9.757049545	10.3745308	8.4273849	13.4163746	10.872922	8.473844778	9.482050111	7.675327818	10.7483235	10.35830844	9.484993	9.823985333	8.641960444	9.432632111	10.93180818	9.685112091	9.872066364	9.415775636	8.691999111	7.521756444
416.61734	6.3069599	4.795919111	6.358445111	5.927768111	8.590731	7.2178748	5.985486	15.98242411	11.6617273	12.199596	7.6692123	7.621080444	4.200712222	5.7166228	10.08718382	8.3994393	9.745947333	7.4364134	14.43316133	15.96881833	14.88046622	12.654045	11.23298009	9.2445451	8.4427266	9.972	12.355964	12.04170922	9.579002111	8.968365818	8.8561494	10.62111533	7.727703727	8.891046	8.2365955	9.826946889	4.1574342	5.038059889	10.372835	13.28814322	11.257848	12.98538211	11.05943267	10.769152	11.46677622	13.075518	10.21836345	10.4551409	14.71517833	10.4433583	9.822308182	10.4307188	8.4777292	13.5113274	10.96560056	8.559306333	9.582401667	7.764706909	10.8427603	10.40765978	9.525278333	9.883935556	8.700862667	9.487682667	11.00956109	9.760317273	9.965019	9.523357273	8.805966444	7.639313222
416.978394	6.3768343	4.854104444	6.425864	5.968964778	8.636719111	7.2860118	6.0190522	16.08310511	11.7605461	12.3146617	7.7406514	7.728875667	4.290788111	5.8007919	10.14492045	8.4744042	9.814615222	7.5017227	14.52054689	16.07693211	14.97948278	12.7242248	11.30488518	9.3233779	8.5073322	10.03878656	12.4204551	12.08113733	9.631294778	9.031407727	8.9313695	10.712854	7.804465	8.9985436	8.283002	9.879051444	4.2030756	5.096278889	10.42712867	13.37530511	11.3356765	13.07110778	11.121572	10.84762089	11.57668356	13.20387867	10.29573836	10.5459751	14.772642	10.5219501	9.902247818	10.508979	8.5444988	13.6087761	11.06001967	8.641710333	9.672442889	7.846479545	10.9342183	10.46642489	9.581481444	9.950846889	8.748651222	9.530049889	11.093719	9.846927364	10.04766273	9.613238727	8.912676444	7.763557333
417.339417	6.471799	4.925837333	6.512843	5.999331	8.669010333	7.3357317	6.0312486	16.18156922	11.8451327	12.4185664	7.8292546	7.839986	4.379340556	5.8956005	10.20712027	8.5550072	9.889334556	7.5719518	14.61961433	16.21823011	15.09838822	12.8207349	11.380008	9.4216136	8.60054	10.10048822	12.4727332	12.12323922	9.683374222	9.095108	8.9993317	10.81311289	7.895699727	9.1109339	8.3354021	9.956579778	4.2447447	5.150121778	10.47481044	13.460363	11.4037062	13.14413178	11.20171311	10.94665278	11.71133022	13.34356156	10.36545664	10.6226016	14.84449089	10.5640681	9.945489091	10.5528689	8.5747148	13.7099448	11.15719	8.728056	9.742916222	7.907877364	10.9946762	10.53617889	9.645576667	10.02101111	8.797878111	9.581443222	11.190838	9.94239	10.14860064	9.731481727	9.033841	7.900595444
417.700409	6.5589852	4.999413444	6.593883556	6.042909889	8.702834222	7.389785	6.0455048	16.27671433	11.916939	12.501851	7.9070804	7.948220667	4.464198778	5.9861181	10.279422	8.6387859	9.969994222	7.6480124	14.72415933	16.34350989	15.21616033	12.8992902	11.43473345	9.5149985	8.6754612	10.14809111	12.5316698	12.14586844	9.735033556	9.156490273	9.0729546	10.88477767	7.952690909	9.1965432	8.4003787	10.01659	4.3042927	5.222220667	10.53340589	13.53759	11.4624216	13.21540644	11.28545833	11.06308811	11.86014056	13.50141144	10.44504291	10.7042154	14.90323389	10.6348699	10.01926318	10.6142395	8.6268745	13.8037821	11.24762422	8.811994556	9.831620111	7.985177727	11.0771417	10.58226411	9.695696556	10.07023144	8.872965667	9.633626889	11.282497	10.02790509	10.23910982	9.845565545	9.156361222	8.032159667
418.06134	6.649452	5.075664778	6.683670667	6.089987667	8.745821	7.4528992	6.068842	16.37866644	12.0170867	12.6056897	8.0041219	8.082676778	4.562174444	6.0920315	10.35800991	8.738497	10.06142522	7.738951	14.827991	16.48219444	15.344938	12.9719018	11.49529773	9.5938746	8.7489365	10.21245611	12.5963637	12.18231211	9.788262778	9.216071	9.141209	10.95842544	8.012751909	9.2859584	8.4579978	10.08666567	4.3452405	5.277732111	10.59851944	13.63055156	11.5136063	13.28290544	11.38449578	11.19391133	12.022658	13.68017611	10.51876336	10.7849257	14.978556	10.6950469	10.06795218	10.666289	8.6758596	13.9084243	11.35221011	8.918678222	9.925526111	8.065192727	11.1646609	10.63691633	9.747068556	10.12901922	8.927670111	9.675288	11.35454573	10.108687	10.31549355	9.951090364	9.275308667	8.159530444
418.422211	6.7465421	5.152536778	6.779072222	6.124456333	8.789241444	7.5174478	6.0826869	16.46296811	12.1030742	12.6859116	8.1036862	8.229799667	4.674490778	6.2058116	10.42345973	8.8143887	10.13621644	7.8016515	14.92298833	16.60450422	15.45702633	13.0349237	11.53820491	9.6642402	8.8088695	10.28727678	12.6580282	12.23268144	9.846393111	9.284901727	9.2255904	11.03417711	8.082583818	9.383371	8.5211309	10.165426	4.386598	5.337707778	10.65458589	13.73153956	11.5842744	13.37239156	11.50621178	11.33307056	12.21176922	13.87014533	10.59560191	10.868858	15.05039144	10.7499512	10.124235	10.7144422	8.7185834	14.0003476	11.45178533	9.001731333	10.00754922	8.142033182	11.2412435	10.68819633	9.791318556	10.18399078	8.977759222	9.709288444	11.44210245	10.19369636	10.39149455	10.04885064	9.393476111	8.292572111
418.783112	6.8470909	5.235165222	6.878161556	6.157103667	8.815552556	7.5697244	6.0919535	16.56744144	12.188235	12.784576	8.1991338	8.374511444	4.797041556	6.3197811	10.49068182	8.9010896	10.20767967	7.876244	15.02163811	16.72867989	15.584133	13.1098061	11.60495991	9.7526231	8.8884733	10.34843567	12.7113023	12.25474711	9.890210556	9.335999	9.280842	11.12380522	8.162681	9.4957588	8.5706133	10.21969367	4.4337715	5.399853778	10.70612144	13.82221667	11.6561944	13.45387756	11.60369578	11.46128033	12.37296056	14.04845944	10.67423564	10.9524713	15.12203822	10.8215074	10.19367309	10.7754537	8.7763318	14.1036294	11.555204	9.100412	10.100567	8.236512273	11.3401759	10.75432444	9.851069667	10.25003067	9.031749556	9.763379667	11.51809827	10.27026591	10.49465845	10.17668018	9.526287	8.442175778
419.143921	6.960728	5.330970778	6.994178778	6.204758444	8.859681	7.6356152	6.1132419	16.67112911	12.2768642	12.8740208	8.3109499	8.513670889	4.913916444	6.442814	10.54183518	8.9747649	10.27712889	7.9383681	15.11619478	16.87356511	15.721753	13.1834009	11.66567918	9.8347549	8.9664463	10.39734556	12.764956	12.28962211	9.935155333	9.394042182	9.3400635	11.22125311	8.240211182	9.6040082	8.6273522	10.28150256	4.4781788	5.455103111	10.758188	13.910216	11.7211964	13.53899022	11.70357411	11.59224711	12.54226367	14.24375911	10.75773327	11.0414399	15.20105656	10.8859374	10.25428727	10.8345307	8.8249373	14.1945407	11.64309433	9.192819556	10.18238367	8.312831091	11.4191462	10.82015311	9.922641556	10.324678	9.086603333	9.818522333	11.59970118	10.35066073	10.59347373	10.29803827	9.661261333	8.592015556
419.50473	7.050306	5.408843444	7.078443778	6.248099778	8.900033556	7.7082457	6.1444702	16.79099033	12.3804247	12.975046	8.4169735	8.657191333	5.041337889	6.5722216	10.59891155	9.0427701	10.344899	8.0038993	15.20491856	16.986914	15.84785644	13.2558248	11.72289382	9.9187902	9.0517959	10.46780667	12.8324649	12.32614989	9.983682444	9.445227636	9.4010055	11.31069233	8.310922273	9.7012556	8.6990197	10.36559922	4.5241613	5.520115222	10.81566256	13.999229	11.7746181	13.60411622	11.81524789	11.73051133	12.725711	14.44930522	10.83227936	11.1318997	15.28325744	10.9598583	10.33432036	10.9074162	8.893877	14.301556	11.75182744	9.292673	10.26490378	8.393218455	11.5046172	10.88489544	9.980336111	10.40063367	9.151268111	9.873633778	11.66843145	10.42298255	10.69005655	10.40904791	9.786460556	8.729325556
419.865509	7.1468566	5.479385778	7.168869222	6.295302	8.949935222	7.7774587	6.1781692	16.91213233	12.5014804	13.0957515	8.5138639	8.783821667	5.148823	6.6803173	10.66143055	9.1209877	10.41601	8.0779427	15.29503433	17.09702167	15.96350711	13.3544154	11.80004745	10.028347	9.1472886	10.53694156	12.8946972	12.36131422	10.04683433	9.511653545	9.4756421	11.39170056	8.395729182	9.8058893	8.7409374	10.44268056	4.564436	5.570851222	10.87801278	14.105978	11.8501261	13.68859667	11.93047444	11.88343511	12.914849	14.66257311	10.90971145	11.2156804	15.34954433	11.0312342	10.40342355	10.972886	8.9555708	14.4085547	11.84998256	9.387574111	10.35614889	8.486561091	11.6019842	10.95081889	10.04602156	10.463314	9.208403889	9.922668333	11.74632418	10.50154036	10.78121473	10.52511736	9.914523111	8.875111778
420.226196	7.2292851	5.544682444	7.257516	6.34208	8.993312333	7.8461027	6.2026087	17.03179956	12.6143645	13.2105997	8.5939468	8.892411889	5.234683667	6.7797425	10.71971709	9.1951449	10.48157344	8.1371721	15.38862678	17.206597	16.09397611	13.4221019	11.85728427	10.1123279	9.2164097	10.61467622	12.9706801	12.41421144	10.10742167	9.573496364	9.5405668	11.481653	8.471741909	9.8999689	8.8014207	10.49858478	4.6096885	5.626466889	10.94602733	14.20662489	11.9204284	13.76133322	12.03024644	12.02306256	13.09263389	14.850906	10.97590664	11.2945469	15.43288211	11.0940936	10.47037318	11.038821	9.0121268	14.5131463	11.95394267	9.481198556	10.43463667	8.562902727	11.6763449	11.02175356	10.11119211	10.54124522	9.281093333	9.985238333	11.82992027	10.58033209	10.85775373	10.63449245	10.03252233	9.016035444
420.586884	7.3265265	5.623704	7.347753111	6.396883222	9.038086667	7.9255974	6.2380118	17.140406	12.6919052	13.3124865	8.6739882	8.989328556	5.318255556	6.8665472	10.77300955	9.2644049	10.54982011	8.1855011	15.47740589	17.31291889	16.21105033	13.4968164	11.92222636	10.1906964	9.2876186	10.68001633	13.0226597	12.452984	10.16113156	9.630217455	9.5997844	11.55192444	8.524400909	9.9856851	8.8593433	10.57814267	4.650948	5.682380556	11.00692722	14.30892089	11.9835783	13.82476789	12.13551222	12.15835444	13.26065922	15.03592489	11.04533573	11.3691682	15.51115078	11.1702966	10.54982473	11.1081776	9.0705261	14.6163329	12.05101678	9.581912222	10.52385811	8.649391818	11.7686214	11.08854867	10.17937111	10.60932311	9.359522333	10.05229044	11.90248164	10.65907445	10.94808091	10.753916	10.15725567	9.151513333
420.947571	7.4208282	5.701559778	7.433009111	6.439007778	9.077498111	7.9947629	6.262308	17.24618756	12.7876255	13.4163348	8.7445401	9.084939556	5.394736	6.9482875	10.84779173	9.3358854	10.62183322	8.2584132	15.58966667	17.45014044	16.34083622	13.5937249	11.99827973	10.28875	9.3788717	10.74788889	13.0842729	12.49458967	10.22365122	9.694821182	9.6700391	11.630485	8.587261364	10.0719873	8.8991616	10.63370522	4.7131215	5.756006444	11.07245144	14.40110433	12.0284221	13.88701789	12.236288	12.28954767	13.42892389	15.22537367	11.12054827	11.4503069	15.60659911	11.2535521	10.63643391	11.1793431	9.1422232	14.7088257	12.14368156	9.660374556	10.61025389	8.730263455	11.8586581	11.161294	10.249541	10.69158867	9.441182333	10.11778044	11.98773391	10.74611664	11.04429982	10.86322027	10.27982811	9.282452556
421.308136	7.5188599	5.787816667	7.525749444	6.484911778	9.114833222	8.0567614	6.2895113	17.34692133	12.8731655	13.5173646	8.8377328	9.208667778	5.489447111	7.0527166	10.89881982	9.4075757	10.67755189	8.3103401	15.69938578	17.57737789	16.462966	13.6780577	12.06669927	10.3768058	9.4554673	10.809651	13.1512109	12.53900211	10.29263356	9.767363	9.7601525	11.71327922	8.660303636	10.1626245	8.9522251	10.69899856	4.753519	5.805616222	11.13487033	14.500226	12.0933714	13.95976622	12.32956411	12.41549544	13.58965878	15.40155922	11.18255891	11.5222994	15.68128189	11.3226225	10.71403282	11.2470046	9.2053209	14.8134078	12.23918167	9.743656222	10.69528456	8.815730727	11.9438444	11.23337978	10.313979	10.76054511	9.510917111	10.17619433	12.05943809	10.81673827	11.15099927	10.99061718	10.41729333	9.427302
421.668732	7.6123483	5.866172	7.622656	6.534173556	9.155285111	8.1164892	6.3136025	17.45302289	12.9674534	13.6146506	8.9263344	9.329692333	5.593416111	7.1474828	10.95689164	9.4833463	10.74534378	8.3716271	15.81312367	17.71834767	16.591712	13.7601317	12.13718409	10.470257	9.5332483	10.88356811	13.2194982	12.58474633	10.34312478	9.826282909	9.8273501	11.79075589	8.728277455	10.2447165	8.9939288	10.76548333	4.7996388	5.866077889	11.20382256	14.60400556	12.163134	14.04323133	12.44003444	12.54480244	13.74862433	15.58130844	11.27210864	11.6202567	15.76375911	11.397311	10.79549573	11.323482	9.2731008	14.9105742	12.33986878	9.825619889	10.77678756	8.892725818	12.0227111	11.29934422	10.37108789	10.81767533	9.578678	10.23091333	12.14752918	10.90599118	11.22559255	11.08124309	10.52262733	9.540398778
422.029266	7.7059922	5.944611222	7.712234111	6.581827778	9.200073	8.1862869	6.3449702	17.55885122	13.0703339	13.7310134	8.9920396	9.430231667	5.669403222	7.2207772	11.01725118	9.5590087	10.80382233	8.4306182	15.90855511	17.84225356	16.72066722	13.8483669	12.20592573	10.5585663	9.6199528	10.94094722	13.2803369	12.62632222	10.40697467	9.898837818	9.898547	11.86847378	8.798551545	10.3324718	9.0448874	10.83581867	4.8568221	5.931916889	11.28486367	14.722251	12.2282957	14.110994	12.53206111	12.65490956	13.88602044	15.73333622	11.35261836	11.7008773	15.84232122	11.4685918	10.86949536	11.3997922	9.3376319	15.0105369	12.43804411	9.909829111	10.85751467	8.963472909	12.100044	11.36403278	10.43053878	10.88880622	9.634787778	10.27987178	12.23322609	10.99460382	11.30571509	11.17765127	10.62673922	9.653211667
422.389771	7.7891791	6.009605556	7.801758333	6.622861222	9.2404	8.2464384	6.3697728	17.66900844	13.1692468	13.8368974	9.0671407	9.532579556	5.749521556	7.305094	11.07606845	9.6344507	10.87596711	8.4856306	16.004381	17.957811	16.83343022	13.9314523	12.27833055	10.6431426	9.6901346	11.00972567	13.3556464	12.68184078	10.47301278	9.965324545	9.9714093	11.94628933	8.864645	10.4217116	9.1021838	10.91034133	4.9117128	5.995992333	11.34830689	14.81347856	12.2947114	14.17704656	12.62822789	12.77228711	14.03762567	15.90247178	11.43766682	11.801051	15.92489278	11.5359757	10.93387973	11.4635035	9.3969662	15.108402	12.526757	9.994203778	10.94932878	9.054173636	12.1858348	11.42854078	10.49590067	10.962838	9.711999444	10.34684522	12.32974364	11.08988364	11.38584482	11.27276491	10.72976611	9.761650778
422.750244	7.8699939	6.080946667	7.896132111	6.677108	9.304255222	8.3227542	6.4163225	17.78566556	13.2717102	13.9427967	9.13268	9.635268667	5.834570222	7.3901969	11.12818709	9.7036745	10.94131933	8.5390364	16.09770044	18.08666667	16.96134389	14.0118682	12.34543909	10.7289317	9.7603976	11.07233133	13.4232572	12.73345589	10.53657422	10.03309545	10.0427335	12.02441244	8.931837636	10.5053381	9.1638199	11.00023222	4.9518756	6.047951889	11.42253	14.92089844	12.3501235	14.243699	12.73624	12.89197144	14.18253944	16.07244	11.50726682	11.8733635	16.00266711	11.6163744	11.014973	11.5504554	9.4657932	15.2090151	12.625181	10.08112356	11.04535422	9.138165455	12.2728456	11.49228678	10.55709478	11.02760333	9.778098889	10.40700556	12.42004336	11.17418564	11.46527064	11.37308591	10.83456156	9.868713111
423.110657	7.9511309	6.156522778	7.984777222	6.730307111	9.362793778	8.3975688	6.4646078	17.89700389	13.380481	14.0482451	9.2119367	9.739126889	5.912966333	7.4813192	11.18622582	9.7676094	11.00279889	8.5915912	16.19533533	18.20936033	17.07562911	14.0823445	12.39863509	10.8052884	9.8269019	11.13104367	13.4885303	12.78507844	10.59519989	10.09484855	10.1170942	12.10084556	8.995134909	10.5859718	9.2204409	11.08473089	4.9975986	6.105737111	11.49055467	15.01881111	12.417807	14.31587289	12.84363267	13.00802167	14.32338956	16.23308011	11.58696027	11.9533472	16.08355	11.6958793	11.09175	11.6299324	9.5337448	15.3015088	12.706393	10.15111978	11.15059156	9.22871	12.3713071	11.57183844	10.63365678	11.110986	9.835880556	10.45600067	12.51063982	11.26437427	11.54346527	11.47766973	10.93994789	9.980147222
423.471069	8.0424664	6.233332444	8.075782333	6.786013222	9.421957556	8.4695816	6.5111901	18.01843656	13.4924807	14.1687234	9.2815995	9.839747333	5.98985	7.5661848	11.24979482	9.8517392	11.06467533	8.651728	16.29543633	18.32875944	17.18551111	14.1600595	12.44627318	10.8875787	9.8940364	11.19271122	13.5648511	12.83909022	10.663935	10.16343827	10.1944924	12.17298067	9.045240636	10.659557	9.286401	11.16245833	5.0452922	6.161997333	11.55230233	15.11123011	12.4775703	14.382596	12.94543256	13.12833956	14.46540544	16.38685044	11.65290145	12.015239	16.16531856	11.7758354	11.17332891	11.7029864	9.6048462	15.4020238	12.80898322	10.23415944	11.23862133	9.319543545	12.4634379	11.63925556	10.69593167	11.18499611	9.909019667	10.52440067	12.59524236	11.35738891	11.61238764	11.56311418	11.03139233	10.07626133
423.831421	8.1171778	6.290038667	8.159586111	6.838112667	9.484922889	8.5424488	6.5544405	18.14503089	13.5950572	14.2852528	9.3534031	9.946524111	6.065799222	7.6510569	11.30640927	9.921137	11.12633267	8.7069734	16.40506456	18.45287289	17.30122433	14.2535252	12.52358882	10.9782895	9.975834	11.26800733	13.6442432	12.89536544	10.72501356	10.22897718	10.2600735	12.25523956	9.098782182	10.7381928	9.3483469	11.23391567	5.0909887	6.216120111	11.61977089	15.21350456	12.5530343	14.468922	13.041874	13.23705733	14.59791767	16.53388567	11.72961673	12.0925339	16.25683678	11.8567048	11.25561345	11.7876567	9.6736277	15.5010141	12.90163367	10.30586456	11.32860611	9.403538091	12.5477719	11.70839178	10.768391	11.26136422	9.980954667	10.58141411	12.67121773	11.43119718	11.67670991	11.64562927	11.10968478	10.16758011
424.191711	8.1913606	6.351026	8.243513556	6.881750444	9.538242444	8.6059958	6.5921747	18.28175389	13.7155531	14.4090587	9.4232679	10.05001456	6.141325444	7.7293268	11.36701064	9.9898281	11.18977511	8.7672357	16.50387478	18.57259811	17.41520767	14.3338251	12.57725618	11.0585924	10.0412052	11.34817467	13.724104	12.96125856	10.78889489	10.29365182	10.3240257	12.34194522	9.166762818	10.8167503	9.4112346	11.31177989	5.1419194	6.274995	11.70175511	15.323295	12.6286155	14.55369144	13.12679678	13.33741911	14.71401411	16.66802767	11.805578	12.1730258	16.33762711	11.9337831	11.33290655	11.8637233	9.7400073	15.6008259	12.99871378	10.38823644	11.41274711	9.480218818	12.6295724	11.78585044	10.84044444	11.33387111	10.06738911	10.65278644	12.75838236	11.51645055	11.75208618	11.73233609	11.19343744	10.25981833
424.552032	8.2648554	6.419669	8.334474111	6.934525333	9.608191778	8.6749938	6.6392423	18.40066544	13.8118797	14.5105817	9.5011813	10.15593444	6.221877111	7.8121646	11.43990864	10.0640483	11.25419689	8.8272927	16.61875911	18.70461089	17.540982	14.4144665	12.62708773	11.134947	10.1129562	11.43125133	13.8181299	13.04145978	10.85064622	10.36020864	10.3897124	12.39274311	9.198738364	10.8685382	9.4773082	11.40534656	5.1934773	6.329435667	11.79639844	15.43819911	12.7100686	14.65127378	13.23491356	13.45534133	14.84320933	16.80774344	11.880884	12.2496738	16.43144244	12.0125294	11.41399518	11.9387515	9.809212	15.7044497	13.096787	10.465844	11.50541067	9.563098091	12.7145852	11.86277122	10.90790067	11.40796478	10.14895056	10.72404789	12.84699118	11.59795409	11.83227718	11.83136255	11.28559433	10.35651767
424.912262	8.3172614	6.470736333	8.396781778	6.984784667	9.670353	8.7405751	6.686083	18.53814222	13.9265086	14.627274	9.5663814	10.25325844	6.298663222	7.8915025	11.50203045	10.1503336	11.321372	8.8906369	16.72516656	18.82457678	17.65660778	14.4885945	12.67884909	11.2045653	10.1712845	11.52102311	13.917447	13.11993733	10.91749122	10.42424882	10.4541429	12.46307522	9.248465	10.9351897	9.541709	11.48370133	5.2453144	6.387507889	11.88633656	15.55250189	12.7890569	14.73619656	13.33123633	13.56175578	14.96559544	16.94301156	11.94890882	12.3258644	16.515492	12.1000247	11.50524645	12.0211062	9.8798645	15.8040085	13.19096689	10.54338389	11.61175044	9.666162091	12.8169468	11.94019533	10.98302178	11.48491689	10.24517844	10.80409111	12.94180409	11.68797409	11.90264509	11.91488927	11.360718	10.44022489
425.272491	8.3709394	6.520718333	8.466306889	7.042326778	9.749058556	8.8208261	6.748678	18.66108978	14.0360108	14.7382563	9.6370773	10.34068856	6.364623333	7.9675594	11.57215618	10.2310431	11.38784522	8.9536118	16.835516	18.95137256	17.781	14.5645138	12.73837455	11.2818494	10.2349106	11.61407222	14.0180412	13.21340256	10.99275822	10.504094	10.5311112	12.54318722	9.301994909	11.0022789	9.602616	11.574529	5.2959701	6.444719111	11.98314189	15.68657989	12.8883667	14.84391511	13.422298	13.65196489	15.06671922	17.05581567	12.02216673	12.3948397	16.60785989	12.1855425	11.58827909	12.1055761	9.9519204	15.9018779	13.279641	10.61155278	11.70591756	9.749754	12.9024314	12.02924211	11.06646356	11.58211633	10.32797556	10.88121656	13.03219127	11.78009155	11.982957	12.00023736	11.43990367	10.52427978
425.63266	8.4391482	6.578493111	8.544893333	7.089742	9.807574	8.8882813	6.8003211	18.79167067	14.1516148	14.8614438	9.693055	10.41392944	6.419758111	8.0285754	11.63602618	10.3093047	11.45390167	9.0120186	16.94370644	19.064116	17.89348933	14.6540578	12.80371655	11.3624009	10.3081523	11.69057533	14.1132704	13.29321467	11.04960711	10.563191	10.5921299	12.62060711	9.366624909	11.0736091	9.6581656	11.666871	5.3456783	6.505620444	12.06844589	15.80446578	12.9786046	14.94314533	13.51398322	13.74225011	15.16422733	17.16247278	12.09880345	12.4714624	16.696236	12.2739484	11.68435227	12.1998704	10.0334636	16.0045674	13.377511	10.68684644	11.79800167	9.838004364	12.9899911	12.10905722	11.139073	11.66002433	10.42028322	10.96669289	13.127988	11.86506055	12.07510182	12.09665091	11.52959278	10.62089056
425.992767	8.4887249	6.625401	8.607221444	7.149640556	9.877224778	8.9564883	6.859437	18.92624889	14.2666125	14.9980227	9.7440613	10.48103322	6.466160222	8.0842282	11.70691573	10.3928338	11.52905189	9.0821741	17.05079389	19.18961089	18.00855256	14.745468	12.88058218	11.4487071	10.3820672	11.77767778	14.2212322	13.38652589	11.120749	10.63469127	10.655757	12.70310444	9.422747273	11.1426719	9.7150564	11.763434	5.3990169	6.567720889	12.16089067	15.92907756	13.0605174	15.02240844	13.59272622	13.82530933	15.23649944	17.25084133	12.17345827	12.5440582	16.78304122	12.3743233	11.78352982	12.3008275	10.1207437	16.1165399	13.48085733	10.77473533	11.90227389	9.927253909	13.077634	12.19806756	11.22499944	11.74830422	10.49671322	11.040261	13.22134409	11.95239845	12.15468482	12.18817364	11.60923033	10.70473667
426.352905	8.5359055	6.666345444	8.667541444	7.212856667	9.956270667	9.0410088	6.9238682	19.05962656	14.3861756	15.1244423	9.8116457	10.55890567	6.516199222	8.1477205	11.78271127	10.4733208	11.60506167	9.1419783	17.16547411	19.32564178	18.12039833	14.8318997	12.93504445	11.5265983	10.4422041	11.87957433	14.3382018	13.49116733	11.19232967	10.70616236	10.7254922	12.77740267	9.469426273	11.2012671	9.7845409	11.85947911	5.4497027	6.627278778	12.25366289	16.05273144	13.1480213	15.11426378	13.674523	13.90404656	15.31496533	17.33553633	12.25354418	12.6304736	16.87687911	12.4632837	11.86846355	12.3849991	10.1919757	16.2124082	13.56690411	10.84318956	12.00911556	10.02113982	13.1702033	12.27658733	11.29975422	11.83367711	10.58432389	11.12197767	13.32771509	12.04971882	12.22767327	12.25643573	11.67796922	10.76663211
426.712982	8.5874741	6.716336889	8.729072556	7.265572	10.02712589	9.1118675	6.9856766	19.19098622	14.5179895	15.2620512	9.8475188	10.62284311	6.561791444	8.1970293	11.85749509	10.5513771	11.67509878	9.2085264	17.27858822	19.44241011	18.23633733	14.9309865	13.00112973	11.6126413	10.512254	11.985758	14.4557691	13.60171756	11.26012122	10.77628173	10.7966446	12.85408311	9.524514727	11.266284	9.8439481	11.95944133	5.5017718	6.688809222	12.35565156	16.186992	13.2379858	15.20663289	13.74250356	13.97082911	15.378651	17.40226522	12.32985082	12.7171844	16.96675756	12.5696956	11.97456927	12.488153	10.2788682	16.3124845	13.65721278	10.90568656	12.126003	10.12655345	13.2792411	12.36275422	11.37537322	11.91811733	10.660094	11.19196622	13.42277155	12.141201	12.30217427	12.33745445	11.74538378	10.837128
427.072968	8.6422498	6.766838667	8.788630667	7.327657889	10.10394344	9.18708	7.0471135	19.32960544	14.6462564	15.3977208	9.8876312	10.67799978	6.587274889	8.2376341	11.93830018	10.645658	11.74923956	9.2779817	17.40287944	19.58355867	18.35424911	15.0061796	13.05702391	11.6873849	10.5605201	12.081365	14.5616156	13.69828689	11.33554833	10.85273436	10.874599	12.92990078	9.569653182	11.3250306	9.8932057	12.047846	5.5627499	6.751344222	12.44238233	16.30879689	13.3443544	15.32707667	13.813589	14.03826422	15.43393978	17.46222056	12.402362	12.7814287	17.05454944	12.677704	12.07701	12.5897412	10.3621294	16.411468	13.74754811	10.974973	12.23639278	10.22745055	13.3786819	12.44812333	11.46179378	12.00499967	10.74207489	11.26933544	13.53866545	12.24863509	12.36623573	12.41594827	11.81037111	10.89438211
427.432983	8.699579	6.817413222	8.850976222	7.388827889	10.17861511	9.2625783	7.1066834	19.473173	14.7810476	15.5278149	9.9307333	10.74313344	6.631477333	8.2877139	12.02322018	10.7337135	11.82451933	9.3368666	17.532814	19.72741344	18.47376267	15.094559	13.11304364	11.7642163	10.6129315	12.17325989	14.6786922	13.80104044	11.41428022	10.92894536	10.9546684	13.01339667	9.615408091	11.3836268	9.9717827	12.13312633	5.6291221	6.824900556	12.54559944	16.44171167	13.4370309	15.42762978	13.89323356	14.09745778	15.48575422	17.50904944	12.49276327	12.8699416	17.15457367	12.7952336	12.19223264	12.7006283	10.4619745	16.5079184	13.83408656	11.05211789	12.34361267	10.325198	13.4750318	12.53601233	11.54199344	12.10246567	10.83090856	11.35615022	13.64176855	12.34866982	12.44669464	12.49928809	11.88555633	10.96362511
427.792938	8.758056	6.865459222	8.908044667	7.440781778	10.24977744	9.3346243	7.1656705	19.60550256	14.903824	15.6526464	9.9879429	10.83103411	6.693226667	8.3489226	12.09669991	10.8190111	11.88942144	9.4021198	17.66052067	19.87559322	18.58905733	15.1922242	13.18504482	11.8510002	10.6844248	12.27059622	14.7892907	13.89320389	11.47721356	10.99248891	11.0250379	13.089794	9.666796091	11.4560396	10.0348744	12.24359244	5.6831623	6.882360444	12.647903	16.57003211	13.5290963	15.53109633	13.97505422	14.15734033	15.547677	17.56519122	12.57480245	12.9406265	17.23568678	12.901026	12.29344191	12.8031583	10.5489905	16.6324868	13.94155967	11.13459989	12.46899456	10.43254164	13.587209	12.62300411	11.63305578	12.19483867	10.91217011	11.43253789	13.74154809	12.44753809	12.52945609	12.58106336	11.95622722	11.02213089
428.152832	8.8105389	6.922095556	8.968349222	7.499455222	10.31958411	9.399475	7.2256462	19.74939422	15.0436082	15.7935252	10.0433238	10.91367533	6.755714222	8.4115519	12.17575227	10.9136132	11.96149567	9.4749444	17.78242933	20.01368533	18.70275378	15.2802765	13.24168209	11.9400416	10.7496416	12.38780433	14.9372207	14.01541178	11.55837056	11.06651755	11.1013038	13.17709733	9.726447364	11.5259438	10.1090607	12.33746411	5.7405527	6.947064333	12.74969889	16.69948822	13.623984	15.637067	14.04154489	14.206628	15.59346611	17.608611	12.66053982	13.0297462	17.32485978	13.0038691	12.39682191	12.9040231	10.6395774	16.7375018	14.031082	11.205339	12.58467011	10.529949	13.6817422	12.71134833	11.71372656	12.28784333	10.99845967	11.50518989	13.85445545	12.54802309	12.60230127	12.64754327	12.01203422	11.080893
428.512695	8.8629604	6.965993333	9.029808889	7.558968667	10.40309744	9.4742395	7.2860077	19.89576278	15.1686354	15.9325177	10.0977279	11.00218778	6.815821889	8.467153	12.24790245	11.0118125	12.04224311	9.540252	17.90145389	20.14530789	18.82183456	15.3667513	13.30313973	12.0222834	10.8058783	12.48602011	15.057639	14.11862356	11.64395433	11.154627	11.1874024	13.25858711	9.782061364	11.5930275	10.1887483	12.44659522	5.7918084	7.002784	12.85194889	16.83319422	13.7281053	15.74539411	14.11812133	14.26432944	15.65061144	17.649424	12.74401673	13.1115367	17.41522744	13.0956018	12.48886155	12.9970735	10.7196662	16.8482019	14.12203078	11.29014256	12.70022867	10.63412382	13.7775571	12.79491822	11.79223822	12.37091311	11.07757944	11.57832789	13.963984	12.64463809	12.67208236	12.72308691	12.06911311	11.13655311
428.872528	8.8975124	6.993929	9.075741889	7.608028222	10.48578578	9.5519927	7.3502732	20.03958678	15.2924347	16.0563154	10.1348053	11.06610333	6.864420444	8.5140472	12.33963718	11.1112154	12.135977	9.6183225	18.02695156	20.28796956	18.94575933	15.4615705	13.36092355	12.1099265	10.8813691	12.59198089	15.1847597	14.23053133	11.72221511	11.22891927	11.2556588	13.36410344	9.850971909	11.6917568	10.2729134	12.55471567	5.8565322	7.072191667	12.95903556	16.96416589	13.8275016	15.86231178	14.20144089	14.31004367	15.70737644	17.69182356	12.84387182	13.2138045	17.51830856	13.1961713	12.58294982	13.0951898	10.8020098	16.9436452	14.21248822	11.35995211	12.81918822	10.73737827	13.8798206	12.86955667	11.87320111	12.45926644	11.18697589	11.67167178	14.081538	12.75321055	12.72573745	12.78194427	12.10277589	11.17388511
429.232391	8.9349113	7.029863333	9.124692667	7.664962333	10.57959233	9.6384668	7.4258773	20.197594	15.4325441	16.2017273	10.1768153	11.12885622	6.892796111	8.5658042	12.43993936	11.2204408	12.22565911	9.7008935	18.14812889	20.42071378	19.07173278	15.566434	13.43058718	12.2016595	10.954418	12.69624011	15.3209702	14.35103267	11.79939011	11.31056691	11.3291048	13.44833178	9.902215818	11.7661433	10.3651319	12.66167567	5.9174347	7.136556111	13.07425722	17.10882722	13.9337538	15.97686667	14.29241467	14.37792967	15.77517633	17.74914278	12.93537009	13.2909674	17.61182022	13.3085683	12.69367927	13.2006685	10.8947812	17.0565272	14.30559222	11.44203133	12.94369889	10.84825282	13.9907632	12.960087	11.96684656	12.56254922	11.28701711	11.75913711	14.19799191	12.85814464	12.80476573	12.869146	12.16723856	11.24010844
429.592133	8.9824162	7.078330556	9.187624889	7.732061222	10.66935	9.7136538	7.5090897	20.33858256	15.5667056	16.3286737	10.2299471	11.19804867	6.937840333	8.6215783	12.51908091	11.3157847	12.30551022	9.7701277	18.284874	20.56525589	19.19209044	15.6618056	13.50165018	12.2856138	11.0234829	12.80729444	15.4500412	14.45908978	11.87626267	11.38418664	11.405437	13.53003167	9.955804364	11.8295696	10.466702	12.78289389	5.9761986	7.202292222	13.17837233	17.23740967	14.0455139	16.098465	14.36889233	14.44182356	15.83198356	17.80363044	13.02754545	13.3763474	17.70742378	13.4166629	12.80495364	13.3012025	10.9869025	17.176573	14.41014233	11.53139944	13.06340844	10.95035655	14.0920896	13.059056	12.05799256	12.65773533	11.400693	11.86246189	14.30989809	12.95653882	12.88486873	12.95145582	12.22864156	11.29846033
429.951874	9.0395181	7.139557556	9.256626333	7.804854889	10.76641711	9.8027544	7.5962993	20.49027578	15.7110523	16.4701822	10.2679215	11.26178644	6.973315333	8.6645445	12.61002645	11.4185139	12.39670111	9.8559412	18.41134244	20.70768522	19.30810389	15.7603232	13.56896364	12.3771504	11.0970401	12.91046067	15.5831754	14.57490689	11.94880889	11.46029418	11.4923944	13.61590167	10.01109055	11.8947038	10.5558542	12.89006767	6.0341461	7.268883444	13.289907	17.37763811	14.1504886	16.22123122	14.45348322	14.50055211	15.88350344	17.84368667	13.12404782	13.4547588	17.81473822	13.5320074	12.92879191	13.4110914	11.0880704	17.3059953	14.53834667	11.627023	13.18232267	11.04688209	14.195654	13.165111	12.15435667	12.76595611	11.49160344	11.94178233	14.42643209	13.06054191	12.98259955	13.05065873	12.30779511	11.38109167
430.311584	9.0867374	7.187284111	9.319990778	7.861823556	10.84552511	9.867232	7.660387	20.63636367	15.8514315	16.616734	10.317799	11.34048033	7.018296889	8.7161034	12.700241	11.5120273	12.47321656	9.9309168	18.56350711	20.86225767	19.43482278	15.870152	13.63484691	12.4687634	11.1705916	13.02356689	15.7273603	14.69206733	12.02629256	11.53665018	11.5754665	13.72611222	10.08814245	11.9928353	10.6412033	12.98638478	6.1097997	7.343864889	13.389613	17.51383	14.2570795	16.33612144	14.52041778	14.54643822	15.93536789	17.87966367	13.23169955	13.5567465	17.92174233	13.6442725	13.04308373	13.5150553	11.1776948	17.4329316	14.65578367	11.71783233	13.31383244	11.16173164	14.3177699	13.27171467	12.25320433	12.87910033	11.59481944	12.03688689	14.55314145	13.18069964	13.07866264	13.15180409	12.38946511	11.46384611
430.671204	9.1302885	7.233246444	9.393123111	7.913764556	10.91883989	9.931767	7.7262646	20.79916744	15.994267	16.7731232	10.3688654	11.42841633	7.069475333	8.7725321	12.79968491	11.6273902	12.57014822	10.0186543	18.71331433	21.02592311	19.57459389	15.9590794	13.68920064	12.5473067	11.2259733	13.13482056	15.8620033	14.80976667	12.12693056	11.63792164	11.6691293	13.82836822	10.16082355	12.0790132	10.7335122	13.07786833	6.1649839	7.404847111	13.49961878	17.65735867	14.3726841	16.47222567	14.60991778	14.61447033	15.99806244	17.93006567	13.32467	13.6423725	18.03165222	13.762445	13.15335691	13.6214829	11.2717342	17.5591734	14.77033533	11.811937	13.43657744	11.26389827	14.417353	13.353934	12.33146022	12.96345633	11.70446944	12.13608967	14.67177836	13.28667664	13.15928918	13.22999373	12.44795411	11.52416067
431.030853	9.1782296	7.281779556	9.465711778	7.968281667	11.00078856	10.0076239	7.8033902	20.94560367	16.1205536	16.9051861	10.4219616	11.50740844	7.125906889	8.8356273	12.88289373	11.7169879	12.65284578	10.0965383	18.85548078	21.18851211	19.71896589	16.0474409	13.75681936	12.6315278	11.2839082	13.25228289	16.0039568	14.92623222	12.21755078	11.72383573	11.7598399	13.93837333	10.234747	12.1661204	10.8119939	13.18487378	6.222885	7.466849444	13.62462789	17.81531211	14.5002561	16.62954578	14.67204367	14.65995633	16.04554156	17.96305167	13.43170109	13.7567728	18.13144056	13.8845873	13.26538682	13.7351488	11.3719634	17.6931101	14.88355067	11.90674278	13.56819989	11.36428218	14.5205869	13.45504989	12.42406389	13.06715644	11.80436722	12.23678256	14.79507282	13.40302473	13.24398655	13.31681364	12.51652433	11.59840756
431.390442	9.23669	7.347827778	9.538461444	8.023688889	11.08536833	10.0801268	7.8817324	21.09226267	16.2604076	17.0487756	10.461668	11.57673233	7.172765111	8.8869105	12.97772155	11.8211258	12.73971044	10.1713398	19.00991311	21.366413	19.88189978	16.1319211	13.80988255	12.713674	11.3406606	13.37470667	16.1434588	15.05675767	12.29654467	11.80389918	11.848727	14.02276178	10.29300073	12.2297509	10.892085	13.28875022	6.2816659	7.536125444	13.73725422	17.97127522	14.6239035	16.76296767	14.73567278	14.69980111	16.08568111	17.988866	13.53362118	13.856006	18.22707167	13.9946217	13.38083527	13.8367717	11.4562479	17.8221558	14.99868122	12.00188967	13.69340733	11.46806982	14.6294861	13.55054744	12.51755622	13.17185522	11.91086733	12.33969067	14.92614218	13.53570309	13.34113755	13.41959391	12.60292111	11.67780611
431.749969	9.3009948	7.416176778	9.620650667	8.089798556	11.18190311	10.1711619	7.9701279	21.231941	16.3885743	17.185175	10.5164637	11.662396	7.221093778	8.9367105	13.06600591	11.92571	12.82632733	10.2503408	19.14734633	21.52151644	20.02871422	16.2458438	13.88737082	12.8133882	11.4214924	13.49026756	16.2839238	15.16936867	12.38100633	11.886526	11.9396893	14.11580789	10.35648236	12.3079085	10.9793788	13.39319656	6.3456209	7.607730778	13.82689556	18.11029678	14.7451917	16.89725689	14.83334244	14.75786633	16.15385289	18.05418944	13.62538845	13.9481946	18.33221967	14.1239601	13.51211273	13.9510446	11.561611	17.9536904	15.11361778	12.09422433	13.82823256	11.586128	14.7427769	13.64682378	12.61781989	13.27955889	12.00531478	12.436992	15.05219664	13.65025118	13.42299255	13.50946018	12.675409	11.75282911
432.109497	9.3620047	7.476399333	9.697828	8.157050556	11.27331956	10.252271	8.0492343	21.39635744	16.5468834	17.3458221	10.5854109	11.75652167	7.286825667	9.0199008	13.14832509	12.0358156	12.91296278	10.3316594	19.27668344	21.67583022	20.15666089	16.3619347	13.97382036	12.9161747	11.4995091	13.60069578	16.4229237	15.28646144	12.48291922	11.98036436	12.0367174	14.23524844	10.45048309	12.4142919	11.0665267	13.50578622	6.4191292	7.693777556	13.92477289	18.24698044	14.8558831	17.015177	14.89938589	14.81028489	16.21099689	18.10504422	13.72180991	14.0457586	18.43420333	14.2502896	13.63779782	14.0666411	11.6655317	18.0997981	15.235236	12.20781156	13.96769011	11.70027755	14.8645335	13.73866844	12.71106767	13.38179456	12.11651522	12.54412656	15.18044845	13.77238209	13.51994073	13.61260627	12.763081	11.83340667
432.468964	9.4229055	7.542524	9.780250778	8.226223333	11.36572289	10.3348916	8.1246554	21.55840989	16.7127503	17.5118751	10.6442015	11.83869744	7.347509444	9.0840902	13.24030127	12.1244728	12.99788644	10.4052197	19.40455989	21.82545844	20.29741211	16.4606592	14.043396	13.0137308	11.5792936	13.699521	16.555323	15.39940478	12.570158	12.06452945	12.1266416	14.34131211	10.52660855	12.5142394	11.1420639	13.61690278	6.4850968	7.775043889	14.034212	18.39050311	14.9749891	17.14447233	14.97311	14.87918922	16.26742367	18.15049433	13.83775855	14.1519025	18.55142233	14.3811159	13.77294064	14.1916195	11.7797856	18.2276702	15.34667656	12.29897922	14.10659856	11.81736173	14.982424	13.83822122	12.81426611	13.49073789	12.21056933	12.63535489	15.309821	13.88363191	13.61568836	13.70378282	12.85202	11.92581978
432.8284	9.4875011	7.604936222	9.860804111	8.285523222	11.44917556	10.4068681	8.1962611	21.71582711	16.8618967	17.6738855	10.7008944	11.92992256	7.419204889	9.1495628	13.29921018	12.2036739	13.06397067	10.4620279	19.53853389	21.97992333	20.43537144	16.5589095	14.11268909	13.0982471	11.6517451	13.80727244	16.6877417	15.50553978	12.65557089	12.14007945	12.210686	14.45318211	10.61991173	12.6303192	11.2157642	13.71292367	6.5473186	7.851323889	14.13184033	18.52034222	15.0827312	17.25849544	15.06501044	14.94670967	16.33454156	18.22663422	13.93549745	14.2583785	18.65902989	14.5040209	13.89765027	14.3087645	11.887006	18.3436948	15.45008056	12.38381567	14.24390844	11.93400545	15.1054392	13.93871211	12.91561567	13.60122522	12.31433933	12.72998822	15.43135355	13.99626782	13.703526	13.80087173	12.93994678	12.01072867
433.187805	9.5353062	7.660840111	9.933232667	8.354861889	11.549869	10.4951761	8.272811	21.87449967	17.0125387	17.8266535	10.7691729	12.040469	7.50803	9.2293213	13.37594791	12.2899422	13.13675822	10.5247408	19.68026367	22.13940889	20.58343044	16.6664109	14.19405364	13.2105315	11.7389274	13.92795011	16.8263391	15.62222922	12.74510878	12.23337209	12.3075079	14.57253022	10.70539682	12.7428317	11.3233583	13.82771422	6.618296	7.927015889	14.23398633	18.66467611	15.2033938	17.39174856	15.15451633	15.01812733	16.42011789	18.31328311	14.02050136	14.3460475	18.76502522	14.6435153	14.03019282	14.4356296	11.9864243	18.4695576	15.55087589	12.46405978	14.38580678	12.05394018	15.2342608	14.04096467	13.01780333	13.713112	12.40608833	12.81563667	15.55300873	14.11016473	13.786069	13.90082736	13.02041478	12.09015967
433.54715	9.6077792	7.733812889	10.02569722	8.421143333	11.64015333	10.5854886	8.3551425	22.02527422	17.1539561	17.9653381	10.841291	12.14416333	7.591410111	9.3125156	13.45936782	12.3856034	13.211117	10.5965411	19.81099667	22.28942178	20.72656422	16.7782742	14.27435436	13.3186471	11.8262635	14.03875456	16.9500193	15.72014678	12.82215378	12.30934582	12.3851113	14.66020133	10.76950245	12.8269742	11.3977021	13.91865789	6.6765209	7.995607778	14.34109144	18.79966633	15.3147895	17.51936689	15.24634467	15.10452022	16.51944222	18.41093956	14.13006318	14.4539812	18.88199367	14.7533137	14.14792791	14.5457009	12.0830159	18.5878396	15.65554978	12.55713156	14.50951267	12.16686345	15.3484591	14.13006367	13.10399256	13.81077222	12.51619678	12.91389744	15.66931255	14.21793364	13.88519891	14.015437	13.12026189	12.18953089
433.906494	9.667982	7.796482889	10.10928256	8.480984556	11.72587289	10.6567104	8.4273174	22.16950256	17.2888545	18.1022711	10.8983261	12.23723511	7.662259444	9.3797202	13.528814	12.4734791	13.27442644	10.6620664	19.93844833	22.441224	20.87106622	16.8752296	14.356118	13.4180711	11.9096772	14.14525133	17.0800293	15.827657	12.92142067	12.41459173	12.4938106	14.76213078	10.84487073	12.9221827	11.4725481	14.01962944	6.738541	8.061312667	14.44769689	18.949835	15.4255394	17.649972	15.33548656	15.17829733	16.60824689	18.49245544	14.21385173	14.5331179	19.00081244	14.8756151	14.27208391	14.6619363	12.1914002	18.7063427	15.75905556	12.64444189	14.64591722	12.27933818	15.4641076	14.23538389	13.21152833	13.92374378	12.61365589	13.00341544	15.77876464	14.327307	13.99179836	14.144853	13.22829778	12.30828944
434.265808	9.7155535	7.846710667	10.18554267	8.549433889	11.81984833	10.7450992	8.5121733	22.317189	17.4234327	18.2363406	10.9807162	12.35296911	7.747187111	9.4745579	13.596965	12.5604061	13.33375711	10.7222635	20.06175611	22.58280056	20.98337356	16.9646139	14.42373273	13.5029757	11.9793874	14.23379467	17.1884962	15.910336	13.00581889	12.49223182	12.5770923	14.86902267	10.92851882	13.0200592	11.553365	14.13039844	6.8074115	8.139638222	14.550425	19.09326744	15.5385985	17.76823622	15.43406	15.263644	16.69786667	18.59206056	14.309409	14.6225867	19.10115544	14.9900051	14.38899373	14.769849	12.2962651	18.8332193	15.87631944	12.74956722	14.76525022	12.38530409	15.5684479	14.32671867	13.30739633	14.02824011	12.72181178	13.09465844	15.90043327	14.44275482	14.08785036	14.25624227	13.33433022	12.40803189
434.625031	9.7723886	7.908938	10.27441711	8.608553556	11.90632178	10.8203122	8.5858667	22.434893	17.5473204	18.3686478	11.0511401	12.45982078	7.836019222	9.5608094	13.680726	12.6503832	13.42168722	10.7959593	20.18539589	22.74373878	21.12173911	17.0917466	14.51324627	13.6124773	12.0774782	14.32918033	17.3101588	15.99852822	13.10788489	12.58990445	12.6770909	14.98148689	11.01964291	13.1314585	11.6531507	14.241513	6.8599977	8.202201111	14.64652378	19.21962578	15.6358412	17.87303522	15.53911556	15.36326956	16.82938144	18.70892411	14.41151236	14.7370935	19.206546	15.0834927	14.48702427	14.8661045	12.382916	18.9647264	15.99871844	12.85148756	14.898153	12.49996691	15.6793598	14.41681644	13.40016667	14.11980656	12.84266889	13.19859256	16.01806464	14.55624618	14.18799682	14.36381709	13.43247278	12.51930089
434.984283	9.8284788	7.972507	10.36037411	8.674153	11.98884433	10.9015656	8.6612388	22.58664989	17.690588	18.5118572	11.1222981	12.56210733	7.926605333	9.6517584	13.75897645	12.7431074	13.49724111	10.876489	20.311604	22.90022422	21.26510544	17.1954963	14.60112218	13.7150074	12.1726734	14.45811944	17.4440823	16.125539	13.18679922	12.67280836	12.7636457	15.08835244	11.101324	13.230972	11.7133155	14.34421522	6.9174425	8.272004667	14.76221356	19.35989856	15.7388523	18.00017478	15.63471256	15.46200456	16.93303833	18.81254622	14.50510191	14.8300117	19.32300389	15.1939799	14.59910109	14.9707485	12.4756205	19.1067315	16.12916989	12.95237533	15.02583144	12.60962545	15.7884808	14.50805267	13.48925467	14.21349233	12.94252878	13.28410433	16.15221945	14.682771	14.296415	14.48508018	13.53037133	12.62734589
435.343414	9.8926059	8.044724333	10.44723744	8.721636	12.06345078	10.9709945	8.7288048	22.72481733	17.8183721	18.6444829	11.1936686	12.66503622	8.006150333	9.7361562	13.86199218	12.8559222	13.59840822	10.9624994	20.44015311	23.04720267	21.39487944	17.3069077	14.68384345	13.8094539	12.2621967	14.539074	17.5421003	16.20816922	13.27252656	12.75950591	12.8487158	15.20128544	11.19048464	13.3345056	11.7962075	14.43329456	6.9847507	8.352152889	14.87420367	19.49362333	15.8709086	18.14722567	15.72417478	15.54720856	17.02303078	18.91040056	14.61371345	14.9421072	19.43735089	15.3060462	14.71980455	15.0687233	12.5701283	19.2182241	16.23467633	13.05564522	15.14844256	12.72182418	15.8985074	14.589023	13.563219	14.30675433	13.04540033	13.37163233	16.28578009	14.80716645	14.39793782	14.59660145	13.629727	12.73260622
435.702576	9.9579579	8.106734778	10.53610222	8.766751889	12.141715	11.0437627	8.7875471	22.86178967	17.9555369	18.7772694	11.2658647	12.78167078	8.089691778	9.8208937	13.94840618	12.9531703	13.682253	11.045399	20.56706244	23.20425778	21.54206878	17.4077569	14.76176027	13.905127	12.3475846	14.60687711	17.6335847	16.27937289	13.35344322	12.84542873	12.9368041	15.30466089	11.27899627	13.4436748	11.8562669	14.54276156	7.0565405	8.427570778	14.97360467	19.63460289	15.9843347	18.26517067	15.83167867	15.65117022	17.13698556	19.02590644	14.69700782	15.022243	19.544415	15.4074257	14.82477018	15.165597	12.651488	19.3412186	16.34500411	13.14775478	15.265324	12.83300209	16.0085171	14.67661233	13.65250256	14.40258433	13.13243344	13.45011989	16.40351982	14.92654355	14.47508345	14.69559064	13.71372789	12.82372989
436.061646	10.0303448	8.178595111	10.62916422	8.824274556	12.21411078	11.1255103	8.8628994	22.99328911	18.0970367	18.9084492	11.3599752	12.89650056	8.180625444	9.9297403	14.03585309	13.0510929	13.76076622	11.116937	20.68845089	23.34861322	21.67937489	17.4940255	14.83387727	13.9847898	12.4304967	14.71845822	17.7555108	16.37522789	13.42172756	12.91968764	13.0211603	15.42850656	11.389085	13.5628365	11.940122	14.655118	7.1173329	8.496840889	15.08849533	19.77868711	16.1123785	18.40595889	15.929156	15.74754111	17.24392978	19.13877089	14.81048964	15.1405368	19.65608489	15.5286279	14.94476455	15.2825952	12.7488453	19.4727416	16.47479167	13.24553278	15.40722122	12.94664891	16.1312594	14.75499089	13.73083567	14.48917822	13.24900167	13.54568378	16.53291864	15.05821118	14.58117755	14.80767455	13.81754322	12.928942
436.420715	10.1100331	8.255179667	10.72776233	8.894898556	12.30254911	11.208583	8.9370945	23.15023	18.2545488	19.0614634	11.4518515	13.016083	8.271784667	10.0182631	14.12166027	13.1490498	13.84140922	11.2041283	20.81047067	23.49385444	21.82576756	17.6006917	14.91270918	14.0794512	12.5094063	14.80799811	17.8599986	16.45847333	13.50588422	13.00284173	13.1106343	15.51605156	11.456327	13.6337606	12.0170407	14.77243589	7.1845166	8.573673333	15.200408	19.93486533	16.229842	18.52525622	16.02784622	15.85246	17.35650411	19.26858567	14.90902	15.2366375	19.75186033	15.666132	15.08509336	15.4142998	12.869748	19.604767	16.59107778	13.35104633	15.53021833	13.05664436	16.2522646	14.85861156	13.82736967	14.59960422	13.34460022	13.63011111	16.66712336	15.18435209	14.69780818	14.93630264	13.93803833	13.05193422
436.779785	10.1987018	8.332312222	10.82273489	8.967007889	12.38844056	11.300767	9.0129963	23.308299	18.4019275	19.2183638	11.5403211	13.15176644	8.381126444	10.1131076	14.20575218	13.2418155	13.93524344	11.2829701	20.94837744	23.66134756	21.98000333	17.6865152	14.98741182	14.169612	12.5882354	14.89540767	17.9675661	16.54282822	13.60041089	13.08356282	13.2106817	15.64114078	11.54776527	13.7357734	12.0830869	14.872313	7.249259	8.645779556	15.29668311	20.07464133	16.3516582	18.64787722	16.12460189	15.95014878	17.46348944	19.38810389	15.00728709	15.348492	19.863587	15.7859968	15.21215191	15.5272661	12.9764478	19.7411131	16.72157911	13.45951822	15.68244322	13.191404	16.395273	14.938996	13.90925167	14.69187522	13.44491311	13.729938	16.799927	15.31415045	14.78538909	15.03854445	14.02592389	13.151655
437.138763	10.2756241	8.402352556	10.91231678	9.027151556	12.46774778	11.3886841	9.0706281	23.45169767	18.5402774	19.3616286	11.6174367	13.270686	8.475207667	10.2080335	14.30129864	13.3429127	14.03090656	11.3704493	21.07511411	23.80888567	22.11981811	17.7858427	15.06572636	14.2706736	12.6730921	14.99890411	18.0845906	16.64296556	13.69543311	13.17073709	13.3035162	15.76078511	11.64289318	13.8484551	12.1488787	14.97137633	7.3055169	8.715680333	15.39010222	20.20976244	16.4675617	18.77758022	16.21910578	16.04196678	17.56895433	19.49659189	15.11348664	15.4601959	19.95547767	15.8995847	15.316411	15.6270824	13.0677223	19.8617278	16.83140289	13.55199044	15.82429722	13.32231845	16.5233849	15.03310978	14.01572656	14.79541322	13.54016344	13.80724722	16.93571182	15.44317445	14.88756891	15.15473691	14.13715033	13.27493078
437.497711	10.3624377	8.479859111	11.00638133	9.090905889	12.54918856	11.4720588	9.1347264	23.608289	18.690943	19.5069152	11.7239531	13.40334033	8.590214556	10.327866	14.38815618	13.4356184	14.11100322	11.4476651	21.19579789	23.95231467	22.26607889	17.8958263	15.14653036	14.3869256	12.7755098	15.10680178	18.2078524	16.73830967	13.80124	13.27998955	13.405387	15.889781	11.73963955	13.9698181	12.2225883	15.08647667	7.3705196	8.795680333	15.51147011	20.37004444	16.5818884	18.89666367	16.32075244	16.14508244	17.68660956	19.62107356	15.19164009	15.5433243	20.06868478	16.0064194	15.42034791	15.7346828	13.1552326	19.9707319	16.92730056	13.64620078	15.97522744	13.45603055	16.6629434	15.11104944	14.09703311	14.88047344	13.63788167	13.89950278	17.06366955	15.57474973	14.96250391	15.26236355	14.23408211	13.38048578
437.856659	10.4519514	8.562713667	11.10417667	9.167615667	12.63446733	11.5778658	9.2103863	23.78319956	18.8513362	19.6615033	11.8183898	13.53015111	8.695840444	10.4385815	14.47825873	13.5382425	14.20937689	11.5295907	21.31428078	24.09154556	22.40426756	18.0100634	15.23404382	14.5029361	12.8769596	15.19796944	18.3060126	16.82210322	13.88060833	13.36952882	13.4988953	16.00136911	11.82718145	14.0804263	12.3050647	15.20322789	7.4332965	8.868771444	15.62540333	20.51729111	16.7254868	19.05374944	16.43851911	16.25850989	17.81194667	19.76627156	15.28925236	15.6359162	20.16904722	16.131436	15.55576564	15.8607463	13.2752548	20.0846097	17.02039278	13.73399333	16.11514878	13.58179627	16.7777067	15.19969567	14.188483	14.97504967	13.74111356	13.99372378	17.19666409	15.703276	15.05917245	15.35844873	14.33285044	13.482702
438.215515	10.5392986	8.637679222	11.19062144	9.245936333	12.729849	11.6822725	9.2861577	23.91964956	18.9816949	19.7923003	11.9137036	13.658268	8.804083889	10.5361703	14.56887391	13.6394078	14.30370322	11.6142151	21.42755578	24.24201356	22.54965167	18.1300117	15.32495655	14.6098846	12.9760967	15.31512322	18.4280067	16.92596744	13.95808522	13.45335773	13.5881992	16.12199089	11.92439355	14.1977538	12.3815195	15.31484889	7.5097124	8.952445889	15.71855067	20.65602811	16.8464042	19.18115267	16.53193244	16.34524933	17.92346022	19.88805133	15.39901309	15.7532625	20.28583089	16.2551427	15.68708091	15.9831539	13.3830647	20.213694	17.13388744	13.83090922	16.25489367	13.71538273	16.9215533	15.30896311	14.29103678	15.08571089	13.84913967	14.09366389	17.31823355	15.823575	15.17421027	15.48543673	14.46104944	13.615233
438.574371	10.6207743	8.712702444	11.27953944	9.307860889	12.80628889	11.7636253	9.3411101	24.084183	19.1495518	19.9499518	12.0060162	13.78776167	8.907392778	10.6352313	14.65510245	13.7465002	14.39650367	11.6981052	21.55391978	24.38539233	22.682563	18.2295277	15.41102627	14.710386	13.0646179	15.40527011	18.5235918	17.00062722	14.04527311	13.552302	13.6844669	16.23541167	12.023645	14.3210573	12.4634843	15.42829767	7.5863021	9.041723556	15.81541744	20.79012689	16.9547209	19.29030878	16.64165511	16.45592544	18.05121878	20.03989922	15.49706418	15.8466343	20.39994078	16.3810855	15.82130664	16.107652	13.4896004	20.3396074	17.24506233	13.93640778	16.38735089	13.83263082	17.0488837	15.40024722	14.376575	15.172927	13.95891322	14.18017767	17.464393	15.96594464	15.287432	15.62298036	14.58901333	13.74707522
438.933167	10.6996299	8.785329667	11.37382867	9.390632	12.89500056	11.8678362	9.4206096	24.25469078	19.3172726	20.1152795	12.1111642	13.92364278	9.017979333	10.7442619	14.74606445	13.8506178	14.49411189	11.7878811	21.67471711	24.53022456	22.81729144	18.3435682	15.503685	14.813491	13.1680696	15.50488222	18.6455975	17.08845022	14.14622578	13.64812327	13.7851029	16.34976778	12.12036582	14.4381259	12.5434696	15.55789411	7.6630227	9.123960667	15.92788633	20.93496422	17.0801771	19.41471822	16.76822644	16.58898111	18.19173278	20.19230178	15.58764427	15.9405613	20.507204	16.5053982	15.94918273	16.22939	13.6091941	20.4683733	17.355926	14.04310511	16.52517256	13.95370455	17.1765442	15.49218233	14.47295889	15.26501789	14.05748133	14.27038744	17.59509582	16.08585127	15.39737191	15.74100736	14.70661922	13.87708933
439.291931	10.7836658	8.858424778	11.46939389	9.459027667	12.97034	11.9513539	9.4797738	24.43036456	19.4821909	20.2815654	12.2001235	14.042244	9.122788556	10.8532261	14.828022	13.9401075	14.58192056	11.8662822	21.80619633	24.68294511	22.95760744	18.4574528	15.59500318	14.9189804	13.2706201	15.60684444	18.7490844	17.17943611	14.23233733	13.73553118	13.8732121	16.47327411	12.217089	14.5652478	12.6132084	15.67663233	7.7384456	9.202268222	16.05184189	21.08197411	17.1986255	19.52691589	16.86863622	16.70449978	18.31699522	20.31580989	15.69850891	16.0498679	20.61688178	16.6190322	16.06376091	16.3471888	13.7101717	20.5994387	17.47780711	14.15172044	16.664199	14.07526055	17.3051928	15.58424011	14.567866	15.36694922	14.15559211	14.34500089	17.72634382	16.21590273	15.50876545	15.86092291	14.82403933	13.99804011
439.650665	10.8585487	8.927904556	11.55316844	9.524948556	13.045305	12.0473638	9.5476808	24.57985122	19.6264837	20.4265717	12.2695512	14.16245067	9.211702222	10.9412244	14.90714964	14.0220934	14.662275	11.9365313	21.94538278	24.840069	23.11069533	18.5566181	15.66616491	15.0204384	13.3629035	15.69948633	18.8550648	17.25741656	14.31355633	13.824258	13.9655922	16.57781556	12.30663736	14.6788034	12.6995457	15.788868	7.8055593	9.272151222	16.16176267	21.23153533	17.3176743	19.65180722	16.99544422	16.83237622	18.46433944	20.46811922	15.79415536	16.1440184	20.72500333	16.738443	16.17116527	16.4646862	13.8044091	20.6997512	17.579958	14.23589089	16.79543644	14.199474	17.4310219	15.68440156	14.66373344	15.46968511	14.25668644	14.42224378	17.85602609	16.34277145	15.60766136	15.97357691	14.93100967	14.11232656
440.009369	10.9504806	9.007733556	11.65866	9.595442444	13.12850933	12.141232	9.6195659	24.74257511	19.7623222	20.5659698	12.3572958	14.28732022	9.290011778	11.0337692	14.99448564	14.1238654	14.75720711	12.0196566	22.08235611	24.98416267	23.23867244	18.6859076	15.77523791	15.1406257	13.4700255	15.79830922	18.9559788	17.34240044	14.40497067	13.92058673	14.0639163	16.69495222	12.40096945	14.7887643	12.7765869	15.89168944	7.8615358	9.335538333	16.27004067	21.38516222	17.4309454	19.77333789	17.10077867	16.93821289	18.60413733	20.62247489	15.87747509	16.2357098	20.83581011	16.8554476	16.28030409	16.5671836	13.9020081	20.8223107	17.71111867	14.347912	16.919751	14.308201	17.5451198	15.77227867	14.73879644	15.55881267	14.36022856	14.51722211	17.98738991	16.47429473	15.70204018	16.09909891	15.03554033	14.22182222
440.368042	11.0397921	9.093127111	11.75883078	9.670154778	13.21705933	12.2451452	9.6971546	24.911427	19.928561	20.7291699	12.4454319	14.41434511	9.386125111	11.1248073	15.08941364	14.2199221	14.84270544	12.109807	22.19968567	25.11355989	23.35804189	18.7967679	15.86161591	15.2439426	13.5573537	15.89627089	19.0616985	17.42220778	14.493183	14.01005945	14.1570845	16.80307311	12.49357827	14.8930068	12.8576529	15.998539	7.9275028	9.406631667	16.366818	21.51060344	17.5446554	19.89745178	17.19705244	17.04809767	18.73940189	20.75813667	15.97967836	16.3379855	20.95459122	16.9690996	16.39489118	16.678663	13.9977216	20.9437865	17.82527867	14.45133233	17.05426922	14.435138	17.6640816	15.85753222	14.82495411	15.64489189	14.460046	14.61567511	18.11402964	16.596808	15.79641336	16.21846045	15.13936944	14.32855122
440.726654	11.122345	9.17749	11.85579156	9.739173222	13.30491589	12.3382517	9.7770073	25.07486367	20.072952	20.8755227	12.5338473	14.52498578	9.478328222	11.2177196	15.166239	14.3051711	14.92722789	12.1891263	22.31334111	25.25268	23.48405689	18.8894446	15.93589918	15.3305075	13.6335614	15.97633567	19.1399294	17.487795	14.57380067	14.09400291	14.2453891	16.89879033	12.57089091	14.9802986	12.9107212	16.10578233	7.9957859	9.476797556	16.46915622	21.63793167	17.6440944	20.00598211	17.28854467	17.14148833	18.85838444	20.87550867	16.08518864	16.4475162	21.06904867	17.0683079	16.496675	16.7786323	14.0929032	21.070363	17.94202211	14.56173022	17.17769389	14.54616027	17.7719311	15.94483256	14.91111356	15.74029678	14.56722311	14.70679689	18.23843382	16.71219927	15.89257027	16.33424609	15.24920578	14.442816
441.085205	11.1940798	9.248724444	11.93524989	9.807152222	13.38465822	12.4202666	9.8435454	25.25194756	20.2437425	21.0374854	12.6214828	14.64401467	9.564642111	11.3046356	15.25693836	14.4060752	15.01356767	12.2766598	22.44531067	25.41081033	23.62952756	18.9979211	16.02821564	15.4393979	13.733389	16.06655967	19.2477397	17.58123278	14.67013778	14.18632627	14.3488832	17.01534567	12.66542691	15.0893579	13.0023156	16.21538611	8.0764524	9.558352	16.56178078	21.75272333	17.7564689	20.12354044	17.390339	17.23328267	18.97056578	20.98662911	16.16107273	16.5296922	21.17235956	17.1798443	16.60831491	16.8816127	14.1859941	21.1868379	18.04740589	14.66611989	17.30752756	14.65861464	17.8913123	16.03002967	15.00463256	15.83473622	14.67463822	14.807545	18.37380518	16.84244682	15.98244045	16.44010064	15.34590844	14.54071133
441.443787	11.279254	9.330102778	12.02823156	9.875393667	13.46431	12.5112015	9.915956	25.41243189	20.402823	21.2002431	12.7037591	14.75593033	9.655125778	11.4079785	15.34864082	14.5038463	15.10198767	12.3554897	22.56466222	25.53837067	23.76075467	19.104499	16.11128227	15.5384513	13.8221524	16.15777733	19.3340236	17.65566	14.76003444	14.27100473	14.4298929	17.11938133	12.75269882	15.1847068	13.0771991	16.31959556	8.1485665	9.639571111	16.66526133	21.87468656	17.8595203	20.23777789	17.49287156	17.33448478	19.09572233	21.116733	16.250916	16.618086	21.27042956	17.2895491	16.71537155	16.988394	14.2794303	21.3094175	18.16041289	14.76448222	17.43472011	14.78021909	18.0185803	16.10856489	15.08106922	15.91608856	14.77782367	14.90116667	18.51318891	16.97731091	16.04404518	16.53468618	15.42029078	14.62031433
441.802277	11.3609533	9.406639556	12.10737478	9.937132444	13.53711433	12.5926307	9.9780053	25.57431278	20.5522361	21.3536771	12.7828362	14.86637644	9.742232222	11.4795656	15.429521	14.6018108	15.19968678	12.4357197	22.69291611	25.68951967	23.89361311	19.207022	16.19393655	15.6375308	13.9154495	16.253421	19.4417583	17.740145	14.85116022	14.36524236	14.5315028	17.22726833	12.83990964	15.2888895	13.1552987	16.41981989	8.2122154	9.713768778	16.76941244	21.99418122	17.9632309	20.34381011	17.59530411	17.43964311	19.216352	21.23611178	16.33347509	16.6975964	21.366054	17.4053265	16.84016182	17.1087807	14.3829786	21.4245811	18.27309878	14.86124656	17.56890344	14.89881218	18.1467007	16.19800244	15.17815056	16.01016989	14.87163067	14.99037022	18.62802027	17.08709718	16.13296636	16.64879373	15.51502133	14.733874
442.160767	11.4320115	9.470034	12.18600544	10.006405	13.61895567	12.6840193	10.0509879	25.73959367	20.7111845	21.5058048	12.87273	14.98905422	9.828050667	11.5625308	15.51799291	14.7035103	15.28514844	12.522508	22.81173344	25.81410756	24.02330667	19.3042386	16.27048791	15.7310396	14.0035942	16.34686144	19.5485766	17.83211511	14.92259156	14.44646855	14.6109746	17.33475389	12.93089664	15.3932693	13.2155314	16.53102756	8.2817291	9.793277889	16.89034856	22.14528122	18.0874192	20.47351767	17.68255956	17.51432467	19.29285733	21.32883833	16.43651673	16.7965224	21.46193211	17.5231942	16.95855236	17.2190013	14.4837091	21.5337202	18.36013178	14.94129033	17.70882567	15.02658545	18.2752204	16.275335	15.25344511	16.09690033	14.95198433	15.05569467	18.74407709	17.19373818	16.21817473	16.75605891	15.603187	14.840214
442.519165	11.5193492	9.544850778	12.27573522	10.06591378	13.69903867	12.7703279	10.1177101	25.87925689	20.8461792	21.6434394	12.9663167	15.11804478	9.916166	11.6477208	15.60105764	14.8030993	15.37669944	12.6039178	22.92761644	25.94959022	24.15837144	19.3948652	16.33998236	15.8183109	14.0839631	16.42966167	19.6535175	17.90225833	15.01651667	14.55128445	14.7109114	17.45599478	13.03117345	15.5090965	13.3163136	16.64340133	8.3512903	9.866882778	16.97731522	22.27255611	18.2101146	20.59713622	17.76794956	17.58386222	19.39799922	21.43317244	16.547985	16.9040334	21.559938	17.6311273	17.07179064	17.3236018	14.5762259	21.6344829	18.45783522	15.02487222	17.84471678	15.14342891	18.4015538	16.365615	15.35103	16.19566444	15.06175322	15.15054233	18.86321827	17.30855155	16.29736945	16.85573055	15.69178656	14.92908789
442.877594	11.6005219	9.619781556	12.36108578	10.14162367	13.781969	12.856087	10.1850347	26.03147822	21.0082612	21.7954016	13.0454397	15.22316333	10.00089822	11.7294382	15.66505009	14.8745903	15.44914667	12.6660121	23.03527389	26.08478067	24.29227289	19.4959354	16.41932364	15.9179092	14.167523	16.54270011	19.7718712	17.99657867	15.11599578	14.66084827	14.813022	17.56291078	13.11537927	15.607231	13.3995927	16.749441	8.4096722	9.934888667	17.06565378	22.40380533	18.2984879	20.68881933	17.84687222	17.67155156	19.50617922	21.53806222	16.62327818	16.981427	21.64822344	17.7563891	17.19376318	17.4481227	14.6913204	21.751969	18.55564989	15.11717567	17.97760378	15.26180936	18.5347134	16.45042611	15.43390044	16.272958	15.15841711	15.234014	18.97681464	17.41787491	16.36682509	16.94591218	15.76969433	15.01278222
443.235962	11.6788763	9.688909222	12.43825389	10.21541633	13.87079856	12.9530541	10.2623363	26.194187	21.1597318	21.9388779	13.138709	15.35344778	10.10329867	11.8352836	15.75049409	14.9715828	15.54004544	12.7420012	23.17028956	26.23856822	24.43550589	19.5951837	16.50412564	16.012405	14.2499584	16.63937289	19.8697359	18.08646189	15.21687867	14.76831591	14.9174686	17.67642956	13.200962	15.7107245	13.4844748	16.85378611	8.4667799	9.999368667	17.16731344	22.53550311	18.4028187	20.80944811	17.92709811	17.75573889	19.600894	21.63761189	16.72398173	17.0778525	21.74738578	17.8904061	17.32104218	17.5717462	14.8076085	21.8789171	18.68069556	15.22147989	18.12095789	15.38291855	18.6588387	16.53317967	15.51665589	16.362739	15.25069711	15.31263378	19.11050555	17.54185227	16.45874327	17.06747336	15.87651189	15.11683711
443.594269	11.7570192	9.771443444	12.53277133	10.28274156	13.94879044	13.0379317	10.3225309	26.35569733	21.3102854	22.0926121	13.224242	15.48072944	10.21037689	11.9272951	15.82996055	15.0607887	15.62821644	12.8267237	23.30556633	26.40002767	24.57856478	19.7213976	16.59548618	16.1210897	14.3455403	16.71710411	19.9657113	18.16141889	15.31845311	14.86761018	15.0176747	17.79264033	13.29308645	15.8230975	13.5591965	16.95681389	8.5411927	10.07901478	17.27449333	22.67974733	18.5077557	20.91877511	18.02120511	17.84767344	19.70788989	21.75561144	16.80741427	17.1617615	21.84163133	18.0015759	17.43707836	17.6829497	14.9046985	21.9897117	18.78737211	15.31559011	18.25703278	15.51536918	18.7876368	16.62731822	15.60924533	16.46884833	15.34777944	15.40245456	19.233501	17.654178	16.56055009	17.19054564	15.98076433	15.23225244
443.952545	11.8541518	9.862202778	12.630095	10.346572	14.01896378	13.1197368	10.3879375	26.52231467	21.476931	22.2490993	13.2902613	15.59215778	10.29157833	12.0227305	15.90562018	15.1489038	15.70514756	12.892344	23.42607578	26.54479789	24.70253267	19.8274778	16.69409236	16.2343539	14.441052	16.830349	20.097203	18.26068122	15.40321556	14.95569064	15.1084212	17.91435822	13.40546336	15.9497006	13.6395875	17.05687822	8.6077795	10.15494389	17.37205244	22.80863044	18.6216882	21.05484733	18.123054	17.94037133	19.81848656	21.86717811	16.88750309	17.2444779	21.93744367	18.0990373	17.54658036	17.7836658	14.9997896	22.1161114	18.90323633	15.41164078	18.40371222	15.64506382	18.9149856	16.70257078	15.69525533	16.55772978	15.43926622	15.48824989	19.353712	17.768852	16.64991918	17.30797082	16.08075856	15.33609122
444.310791	11.9414273	9.945754333	12.72780944	10.42105044	14.09509322	13.2122492	10.4588551	26.67981467	21.6355631	22.3910225	13.3689619	15.69849289	10.37876144	12.1128877	15.98718518	15.2404675	15.77862289	12.9701805	23.55206967	26.69100356	24.84157556	19.9475365	16.784692	16.3381143	14.5358166	16.93284989	20.2004044	18.35317644	15.497885	15.06186245	15.2045391	18.02479878	13.50599545	16.0712926	13.7253111	17.17235178	8.6764756	10.23863611	17.47591956	22.94583678	18.7339178	21.18484367	18.22332311	18.04546456	19.93524633	21.98234778	16.97364518	17.3372131	22.04341178	18.2183444	17.66354918	17.8971988	15.1003301	22.223715	19.006015	15.50433978	18.52527833	15.75254136	19.0299245	16.80151267	15.78841411	16.65844889	15.5407	15.57737478	19.47423236	17.88414318	16.75559318	17.43792791	16.18630344	15.45083722
444.669006	12.0353879	10.03819367	12.82614378	10.49042844	14.17651656	13.3046536	10.5318441	26.876857	21.8129691	22.5627977	13.4750503	15.83951756	10.48712767	12.2193695	16.06657436	15.3353408	15.86326522	13.0493426	23.669685	26.83056578	24.98048278	20.047466	16.86206655	16.4399348	14.6226998	17.02453767	20.3051724	18.43396111	15.58509233	15.15437818	15.3062424	18.149734	13.59216809	16.1827539	13.814396	17.29385944	8.7443457	10.31244056	17.59266867	23.08949989	18.8458611	21.30427744	18.33290689	18.15023678	20.06475522	22.11713733	17.06641945	17.4316526	22.15627078	18.3442739	17.79312764	18.0252836	15.2164912	22.334886	19.11617767	15.59601233	18.67388711	15.88069145	19.1710682	16.88614089	15.87447567	16.75885144	15.64521044	15.67690922	19.60498527	18.00747982	16.84199555	17.55149864	16.28253922	15.553953
445.027191	12.1179801	10.11662189	12.92778411	10.56669078	14.27105589	13.4092757	10.6086754	27.03222011	21.9735253	22.7218158	13.5642293	15.972588	10.59119722	12.3157514	16.14461255	15.4383463	15.94903089	13.130282	23.81922589	27.00629311	25.14754244	20.1642757	16.94661655	16.5436226	14.7114248	17.11036222	20.399296	18.51194922	15.67817789	15.24267082	15.4030228	18.24865289	13.67600173	16.2853755	13.8888351	17.39641811	8.823062	10.38882333	17.69421778	23.22046289	18.9709655	21.44590544	18.45203756	18.26772267	20.211654	22.27843411	17.17061164	17.5417895	22.25940744	18.4751901	17.92991918	18.1525814	15.336358	22.4716923	19.24198944	15.710469	18.81598711	16.003802	19.299529	16.98648444	15.98364111	16.87304033	15.75059878	15.78095889	19.72657364	18.12088055	16.94336918	17.67580236	16.394222	15.67536978
445.385315	12.2145716	10.19855578	13.027407	10.64246244	14.36374467	13.5010274	10.6860901	27.194735	22.1437001	22.8885739	13.6584363	16.10201456	10.692491	12.4106737	16.22451027	15.532133	16.02946867	13.2120594	23.96022256	27.16365944	25.29029156	20.2694305	17.02945209	16.6469006	14.7997064	17.21590633	20.5105802	18.60337078	15.784985	15.34155827	15.5027192	18.35786078	13.76907745	16.3934934	13.9743775	17.51840878	8.8945332	10.47508667	17.80366011	23.36426011	19.0928909	21.57430378	18.547258	18.36880544	20.33366533	22.39744044	17.25691482	17.6408251	22.38900756	18.5943374	18.04655255	18.2676096	15.4366694	22.6021829	19.371526	15.83098422	18.95040933	16.12650364	19.4440277	17.073773	16.07751489	16.97193411	15.86475244	15.88362667	19.84823473	18.23712418	17.03611255	17.81379273	16.508491	15.79416256
445.743408	12.2897484	10.28033278	13.119223	10.72389422	14.45579411	13.5997179	10.7707255	27.39053711	22.3371484	23.0782563	13.7516636	16.22364933	10.78461333	12.5092102	16.30083045	15.6218458	16.10686744	13.2836621	24.09966844	27.31186878	25.43335711	20.3757856	17.12079173	16.7569323	14.8953066	17.29470689	20.6073726	18.67571544	15.866163	15.42766936	15.5905938	18.46206367	13.85056155	16.4866701	14.0546686	17.64094833	8.9578873	10.55037422	17.90651522	23.50284056	19.2134549	21.70697744	18.64918056	18.47914744	20.46248889	22.52579278	17.34732	17.7372038	22.48278611	18.7160406	18.17582082	18.3931431	15.5504538	22.7240385	19.48565767	15.93744533	19.082287	16.23891982	19.5709773	17.15033667	16.16131433	17.066114	15.97583044	15.98656933	19.98924218	18.36692882	17.12247436	17.934163	16.61105278	15.90457844
446.101501	12.3650545	10.35225444	13.20377989	10.80705167	14.55558267	13.7063216	10.8593769	27.54789878	22.4929672	23.2325534	13.8391242	16.34496644	10.87629133	12.6069182	16.387341	15.7215264	16.19984978	13.3673311	24.22566422	27.45891133	25.57696733	20.5034396	17.21610936	16.8782786	14.9914503	17.41523033	20.7356882	18.792154	15.96101322	15.51457336	15.6790034	18.566864	13.93227418	16.5788153	14.1394286	17.752666	9.026978	10.62419689	18.02554011	23.65681133	19.345368	21.834022	18.76935467	18.58654967	20.59733789	22.65821989	17.43896036	17.8397224	22.59428856	18.8407105	18.30417827	18.5142528	15.6628448	22.8500729	19.60124556	16.03669267	19.23440867	16.38347109	19.7186117	17.24060211	16.26215289	17.18168522	16.07525978	16.08430489	20.10792555	18.47790218	17.19507782	18.02640318	16.69002256	15.99499478
446.459503	12.4378848	10.42181378	13.28256644	10.87382078	14.64813956	13.8031811	10.9405601	27.70936822	22.6568758	23.3799363	13.9090873	16.43717211	10.94639444	12.6773565	16.46602673	15.8066181	16.27472889	13.4389649	24.35642522	27.60417067	25.723789	20.6077918	17.30061791	16.9819441	15.075363	17.51253356	20.8329109	18.87820944	16.04586211	15.60181645	15.7673054	18.67189478	14.01269573	16.674326	14.219089	17.85730822	9.0968926	10.70301356	18.13660522	23.80036389	19.4476463	21.94127778	18.87531656	18.68512256	20.72353356	22.79250644	17.52684455	17.9308661	22.71193767	18.9593771	18.41831918	18.6263669	15.755337	22.9790692	19.71982256	16.13517044	19.37841322	16.51397718	19.8523323	17.34132967	16.35190567	17.28726322	16.18951122	16.18245122	20.22201291	18.58408182	17.28171909	18.13290418	16.78079078	16.09094144
446.817505	12.504588	10.49531344	13.36327922	10.956954	14.74839122	13.9067417	11.0367507	27.87516711	22.8236158	23.5398404	13.9798164	16.54260233	11.023203	12.7614619	16.55254736	15.9073755	16.36580989	13.5194863	24.48611322	27.74889344	25.86497511	20.698796	17.38034191	17.0750809	15.1501682	17.61085056	20.9522068	18.97208367	16.14020067	15.69078109	15.8596627	18.76776844	14.09725609	16.7673859	14.3092393	17.97129789	9.1656935	10.78574144	18.23449733	23.93630833	19.5618076	22.07278444	18.97018678	18.77082656	20.83885433	22.911264	17.61280227	18.0193182	22.82031378	19.0809286	18.54007155	18.7497861	15.8636627	23.1021205	19.827784	16.24020489	19.520304	16.63445227	19.981678	17.41900878	16.43228744	17.37988722	16.29792222	16.28096522	20.35495627	18.71053255	17.36138936	18.24107945	16.86829756	16.18908067
447.175415	12.5773803	10.56911789	13.44491156	11.035194	14.84382722	14.0043929	11.1269768	28.04762156	22.9901328	23.7046974	14.0722629	16.64844056	11.11509033	12.8520098	16.62920555	16.0022313	16.44658644	13.5959987	24.609771	27.88248411	25.99362056	20.7855859	17.45858055	17.1707813	15.2302378	17.71132144	21.0606246	19.065364	16.23326	15.77710464	15.9566304	18.88510767	14.18792709	16.8659091	14.3829424	18.08693167	9.2245924	10.85265456	18.34540633	24.07670044	19.6767027	22.19356933	19.06039144	18.85663856	20.94371744	23.01272344	17.70055645	18.1069172	22.91996067	19.1924299	18.66940209	18.8587318	15.9800099	23.240461	19.94377622	16.34998211	19.666287	16.76067336	20.105864	17.51016722	16.52328456	17.47707089	16.40720322	16.38308233	20.47593191	18.83001645	17.441353	18.34937173	16.95944344	16.29739522
447.533356	12.6362732	10.62981178	13.51449011	11.10691178	14.932091	14.0986289	11.2145298	28.19946211	23.1564045	23.8510805	14.1502112	16.75451467	11.21197567	12.9398313	16.706151	16.0806114	16.52152133	13.6712615	24.73625044	28.02444111	26.13500744	20.8729168	17.52363409	17.2584519	15.301089	17.81373167	21.1829129	19.16067211	16.31623856	15.86152782	16.0456412	18.97218167	14.26301491	16.950183	14.4544685	18.19897622	9.2936013	10.92698444	18.438625	24.19569044	19.7842049	22.31091767	19.16147744	18.94825944	21.041792	23.11530644	17.78575482	18.1991825	23.00902456	19.3195835	18.80072709	18.9912183	16.0988179	23.3733244	20.04957289	16.45574856	19.79888233	16.87885855	20.2278638	17.59512278	16.62006333	17.56886811	16.52525544	16.47777356	20.58930073	18.94024464	17.53110682	18.45445436	17.05171644	16.39516033
447.891205	12.6974281	10.68558978	13.58513033	11.17305622	15.01950178	14.1786969	11.2917711	28.35590944	23.3096835	23.9973055	14.2302493	16.85886178	11.299445	13.0327875	16.78771636	16.1677535	16.606257	13.7368919	24.85856889	28.166692	26.27639844	20.973311	17.608544	17.3662799	15.4006734	17.90032311	21.2769266	19.24199278	16.39192656	15.935287	16.1223785	19.06751722	14.33552945	17.0317369	14.547215	18.30304056	9.3507192	10.991879	18.53871911	24.32313467	19.8847588	22.42148644	19.25021844	19.023944	21.13253433	23.21028644	17.86308573	18.2797352	23.09536444	19.4356712	18.91948636	19.109225	16.1994389	23.5013906	20.15912756	16.55960522	19.92482667	16.98812191	20.3485953	17.67799067	16.69724167	17.66496344	16.62174011	16.55745767	20.70881036	19.05360373	17.611152	18.54472118	17.12363089	16.48815267
448.249084	12.7600665	10.74393789	13.66337822	11.24175811	15.10131689	14.2617674	11.3680272	28.50880144	23.4649287	24.141199	14.2985649	16.95810756	11.37065967	13.1097525	16.87074064	16.2566207	16.68276167	13.8065893	24.971138	28.29177956	26.39535011	21.0659979	17.69578382	17.4644029	15.4825997	17.99929244	21.3998979	19.33762367	16.49077433	16.02252464	16.2128472	19.17021744	14.41925964	17.1329001	14.6361656	18.39770278	9.408009	11.06012933	18.640721	24.466242	19.9998946	22.536703	19.332944	19.09480522	21.20945722	23.28996089	17.95237945	18.3650964	23.17828178	19.5378662	19.03131418	19.2151501	16.2924404	23.6086157	20.25899989	16.64390467	20.05766289	17.09818282	20.4650834	17.765509	16.78180667	17.75743189	16.726966	16.64672167	20.81819073	19.16396845	17.69780427	18.64565836	17.20263778	16.57489633
448.606842	12.8245735	10.80465689	13.73883944	11.30968056	15.18387711	14.3510579	11.4525912	28.65697767	23.599274	24.2860166	14.3512191	17.04380678	11.43234933	13.1761417	16.93131209	16.3254054	16.75558133	13.8597215	25.08681067	28.41541111	26.50796256	21.1419031	17.75144482	17.5331017	15.5369757	18.099746	21.507011	19.40950456	16.57569833	16.10728245	16.2948295	19.273015	14.49983755	17.2306597	14.7078504	18.50586389	9.459451	11.12644378	18.75015689	24.61594822	20.1140558	22.65648156	19.41078644	19.16974444	21.29891678	23.37698522	18.02595645	18.4391508	23.25757811	19.6458972	19.14285173	19.3245995	16.3980588	23.7141824	20.35780711	16.71888944	20.18973711	17.20956427	20.5884183	17.84939711	16.85764878	17.84472956	16.813176	16.72035089	20.91314582	19.26579536	17.77233373	18.73030473	17.269791	16.66023856
448.9646	12.8867041	10.86598689	13.81517011	11.37827489	15.27589433	14.4411072	11.5386716	28.80123856	23.7376496	24.4192679	14.4225258	17.14145178	11.510309	13.242916	16.99439036	16.3983746	16.82600867	13.924893	25.18492367	28.53371656	26.61905967	21.2382745	17.83632391	17.6285189	15.6223262	18.19334678	21.6266099	19.50589778	16.65445633	16.18017418	16.3817688	19.37924422	14.58796664	17.3269764	14.7919167	18.609581	9.5176759	11.18952622	18.84419911	24.746298	20.2210746	22.76535944	19.485644	19.24384167	21.37954689	23.45329056	18.11313373	18.5299952	23.338395	19.7526081	19.25707027	19.4253692	16.496305	23.8267852	20.455796	16.81303467	20.30441211	17.30469109	20.687681	17.93160078	16.94452767	17.93264356	16.91556856	16.81187589	21.01265773	19.35105936	17.86588045	18.83664836	17.364023	16.76200956
449.322357	12.9620444	10.93999489	13.904811	11.44701967	15.36873867	14.5364618	11.6268193	28.94435056	23.8810045	24.5559976	14.4951545	17.23161344	11.58484878	13.3239389	17.07913182	16.486169	16.89906067	14.0063703	25.28707122	28.651062	26.73568022	21.3430736	17.92884573	17.7386242	15.7021458	18.29308578	21.7421549	19.60455578	16.73687467	16.26374918	16.4643356	19.47725489	14.66847364	17.4250314	14.8604202	18.70506844	9.5747037	11.24860089	18.94039589	24.87949356	20.3304642	22.88641533	19.56067811	19.30312678	21.45809989	23.53257556	18.19377682	18.6136376	23.43710633	19.8596052	19.358433	19.5214889	16.5851205	23.930705	20.54683089	16.89264767	20.429853	17.41600818	20.802353	18.01993811	17.02404944	18.02212089	17.01543344	16.90009656	21.12557973	19.46765209	17.93105427	18.90899909	17.43066444	16.82555378
449.680023	13.0337678	11.00616322	13.98411689	11.51390511	15.44964689	14.6206029	11.7049394	29.10547089	24.0281908	24.7013691	14.5582169	17.31564033	11.66203522	13.3959458	17.15599309	16.5681551	16.97692689	14.0751986	25.40054278	28.77890744	26.84674189	21.4400109	18.01605145	17.8403764	15.7826591	18.38035522	21.8380179	19.691642	16.82152478	16.33661609	16.5471795	19.57234678	14.73434609	17.5052147	14.9371067	18.79392778	9.6293172	11.30632433	19.02807889	25.00494133	20.435982	23.00024556	19.63450167	19.37837833	21.53358122	23.603532	18.26097545	18.6798041	23.537249	19.9603564	19.46738491	19.6276581	16.6834977	24.041858	20.65330367	16.994833	20.544179	17.51506518	20.907333	18.10698044	17.10865411	18.113457	17.13575189	17.01486256	21.23472845	19.57182909	17.99929482	18.99948718	17.50136733	16.89131722
450.037659	13.0985452	11.07038822	14.05764756	11.58999589	15.53810744	14.7179048	11.7972394	29.27156589	24.183137	24.8520045	14.6267912	17.41537911	11.73657144	13.4744745	17.23700609	16.6522641	17.05911711	14.1415931	25.50065522	28.88104967	26.95574633	21.5407547	18.09409418	17.9263186	15.8600319	18.46802889	21.9379636	19.77271833	16.89792456	16.40259064	16.6175256	19.65426656	14.79776718	17.5825092	15.0014283	18.89845556	9.6838625	11.36872944	19.138081	25.14289711	20.5456484	23.11251556	19.72096767	19.46011778	21.61621778	23.68481989	18.31924882	18.7409624	23.609841	20.0728581	19.58033827	19.7431638	16.7822593	24.1662097	20.75591378	17.096335	20.67248478	17.62501064	21.0230088	18.17843322	17.17880756	18.19068644	17.23614622	17.10081544	21.35049891	19.68545091	18.07312755	19.10304082	17.58051244	16.979228
450.395294	13.1577614	11.12502156	14.13344478	11.67065578	15.64331189	14.828143	11.8976305	29.41575822	24.3041564	24.986804	14.6983886	17.52298867	11.80869167	13.5555657	17.32735218	16.7566592	17.14485378	14.2301794	25.61365644	29.00360656	27.07015578	21.6434916	18.18097064	18.0288004	15.9525059	18.55984967	22.0511794	19.86934678	16.98236989	16.47511518	16.6955969	19.75810956	14.88541491	17.6762662	15.074587	19.02472356	9.7485662	11.43123433	19.22680778	25.27842511	20.6532939	23.22751778	19.82128189	19.54300067	21.70802644	23.78598322	18.40083064	18.8309783	23.71542189	20.1790814	19.68419991	19.8493281	16.8777324	24.2613263	20.84654344	17.17012033	20.793282	17.72945709	21.1272421	18.25238378	17.26029789	18.29046711	17.33956211	17.187892	21.45929809	19.79574382	18.158747	19.20642482	17.66749222	17.07492833
450.752869	13.2162294	11.18329956	14.20854767	11.75067167	15.74586444	14.9277472	11.9952279	29.56893111	24.4554154	25.1439222	14.7489586	17.59069811	11.85511344	13.6058345	17.39301	16.8307239	17.20955089	14.2934847	25.72004822	29.11525689	27.17901178	21.7374636	18.26222609	18.1154394	16.0348787	18.66702344	22.168473	19.96688822	17.06114889	16.54858282	16.7731956	19.86791822	14.96934445	17.774964	15.1483203	19.12393556	9.8081298	11.49752856	19.31916833	25.39186589	20.7602265	23.33183611	19.91586267	19.62265767	21.806436	23.88229944	18.48047545	18.9149378	23.82233433	20.2849164	19.79281955	19.9576679	16.9727166	24.3536001	20.92872611	17.24444111	20.92335389	17.84409091	21.2486981	18.33526056	17.342376	18.37523889	17.45344344	17.29711944	21.56355727	19.89607009	18.240468	19.29132164	17.73999211	17.160544
451.110413	13.2801597	11.23583389	14.27616933	11.83670067	15.85117833	15.0286218	12.1009689	29.74986556	24.6263063	25.3120937	14.8098848	17.67629089	11.91313022	13.6763617	17.469091	16.9176486	17.28514989	14.3621011	25.84284633	29.23621711	27.30850178	21.8312839	18.338413	18.2111672	16.1154872	18.77510567	22.2815872	20.06602911	17.14783111	16.634287	16.8603041	19.96181278	15.04028018	17.8571213	15.2336265	19.23710289	9.869385	11.56445333	19.41668767	25.52176767	20.8699268	23.449144	20.01729444	19.71471556	21.90788189	23.98126156	18.56106773	18.9918405	23.93310778	20.4012735	19.91709845	20.0694718	17.0822334	24.4790055	21.03252389	17.34473211	21.042875	17.94274655	21.3603706	18.42493078	17.43731356	18.46487856	17.56039033	17.39384667	21.67436982	20.00889373	18.30697464	19.39160864	17.817805	17.25019089
451.467896	13.3127875	11.27043767	14.330738	11.92629956	15.96034433	15.132741	12.2081461	29.90257756	24.7743793	25.4594287	14.8841936	17.76648733	11.99280933	13.7429331	17.54966073	17.0003842	17.363741	14.4379661	25.95191222	29.34898833	27.41891944	21.9261326	18.41287327	18.2957238	16.194187	18.85901389	22.3659646	20.146206	17.23926111	16.72327791	16.9495947	20.04762389	15.099203	17.9253615	15.3134893	19.33495356	9.9260754	11.63260311	19.517338	25.64466689	20.9690676	23.54704378	20.11638322	19.81538678	22.01394244	24.08972644	18.64913855	19.079267	24.03076089	20.5249854	20.02714655	20.1784313	17.1860057	24.5910987	21.13397778	17.44515867	21.172424	18.05163418	21.4831799	18.51484867	17.52344411	18.55474456	17.67060489	17.49636578	21.79195382	20.12247282	18.37015273	19.46877245	17.88179711	17.33457778
451.825348	13.3513838	11.30883322	14.38767944	11.99330089	16.06501544	15.2271921	12.3102539	30.07186411	24.9403736	25.623247	14.9595846	17.86135589	12.064236	13.8220592	17.61967409	17.0794873	17.43490844	14.5013702	26.06676689	29.46855811	27.52774133	22.023681	18.48125309	18.389946	16.2719279	18.96894111	22.4914636	20.25307178	17.33405689	16.81023536	17.0361813	20.15372033	15.17132927	18.0118786	15.4081916	19.45616478	9.988905	11.69579589	19.64542256	25.79354689	21.085728	23.67609189	20.206423	19.88132033	22.102789	24.19189856	18.73573464	19.1571892	24.13594044	20.6453933	20.14884782	20.3007816	17.2925808	24.7079134	21.23350544	17.53395589	21.31360744	18.16952545	21.6057552	18.60706044	17.61750544	18.66381978	17.76453344	17.57981867	21.90545264	20.22994982	18.43753109	19.55174255	17.95976533	17.40208322
452.1828	13.3871205	11.344784	14.445043	12.06895644	16.174847	15.3259032	12.4172986	30.19831711	25.0665309	25.7486156	15.007113	17.93010511	12.10955411	13.8767434	17.70798509	17.1671423	17.51838644	14.5825908	26.197778	29.60186678	27.65402278	22.1162159	18.55252273	18.4676982	16.3394197	19.07832411	22.6111745	20.36402733	17.421862	16.88941436	17.111784	20.23682556	15.24465391	18.084845	15.4898947	19.55062289	10.0593075	11.764556	19.74843133	25.92872756	21.1929487	23.78958256	20.28823089	19.952769	22.18172233	24.26293289	18.80330255	19.2208369	24.24866067	20.7572447	20.26786518	20.4123717	17.3954752	24.8240369	21.32034122	17.62345878	21.438054	18.27553964	21.7123122	18.69684333	17.70084067	18.75881156	17.87177644	17.67937356	22.00786455	20.329381	18.52642809	19.65638291	18.03789711	17.49136922
452.540192	13.4298029	11.38415956	14.49399433	12.140195	16.27334256	15.4154886	12.5219154	30.36833244	25.2284824	25.9095673	15.066908	18.00258678	12.151673	13.9307708	17.78990645	17.2311639	17.58454844	14.6469219	26.30962511	29.71566622	27.75553089	22.2050268	18.63341773	18.5511905	16.4153201	19.203244	22.7486893	20.490113	17.51373978	16.98051682	17.2035103	20.335841	15.31682609	18.1612723	15.5880168	19.673785	10.1234083	11.83163433	19.86185033	26.07729022	21.3102619	23.89930233	20.36007222	20.00605022	22.22729344	24.29496711	18.884903	19.3001396	24.35164011	20.8772287	20.38347664	20.5285637	17.5005381	24.9326848	21.40095233	17.69851411	21.56085578	18.38335527	21.8180102	18.78198311	17.78101067	18.84154367	17.99391511	17.77992978	22.13221845	20.44632364	18.61148	19.74942591	18.11111622	17.566526
452.897522	13.4483598	11.41425033	14.53322744	12.204854	16.378305	15.5038818	12.6245807	30.52496322	25.3760965	26.0516542	15.1253928	18.07886889	12.20906	13.9976772	17.87511482	17.3151248	17.66372567	14.7170755	26.41035411	29.82589744	27.87515067	22.2857828	18.71425336	18.6241786	16.4842678	19.30651811	22.8860218	20.61150356	17.60094267	17.06641327	17.2906897	20.42844522	15.37955755	18.2338706	15.6707432	19.76888089	10.1798162	11.89331589	19.96515989	26.20180722	21.3884582	23.97932833	20.44831044	20.07355233	22.30526756	24.35631878	18.97762255	19.3886173	24.42560467	20.9789251	20.48994782	20.631646	17.597348	25.0474832	21.49008811	17.76993844	21.68678244	18.48839009	21.9249393	18.86904633	17.854593	18.92207844	18.10048111	17.88294556	22.23699064	20.55630109	18.68356109	19.82556391	18.16636878	17.62532589
453.254822	13.488272	11.449691	14.57383056	12.26049778	16.46602856	15.5842959	12.7185396	30.63991567	25.5001597	26.1627557	15.164253	18.14159544	12.25747378	14.0514164	17.95990373	17.3916741	17.74043411	14.7934837	26.517912	29.93612	27.98313322	22.3744673	18.78678673	18.707473	16.5558498	19.43638467	23.0287665	20.74306267	17.70203944	17.15309618	17.3781825	20.54521411	15.46563836	18.3324061	15.734643	19.88557011	10.2423932	11.95426044	20.083494	26.32627911	21.5030844	24.08773344	20.535522	20.13335811	22.36393856	24.40617044	19.04763755	19.4546296	24.51297622	21.0830912	20.59003182	20.7399646	17.6882808	25.1506979	21.58214467	17.84437911	21.82271156	18.60697827	22.0258165	18.95390411	17.941591	19.00594289	18.21430856	17.98308244	22.33655955	20.65941418	18.75680064	19.90362009	18.21068378	17.67294967
453.612091	13.5290414	11.48964578	14.62694144	12.33035844	16.55943644	15.6679911	12.825687	30.79798967	25.6538197	26.3164834	15.2226932	18.21960567	12.32147222	14.1124546	18.04673118	17.4693281	17.813649	14.8688862	26.624216	30.03748833	28.07495578	22.4666477	18.86553191	18.7860372	16.637111	19.52774889	23.1378125	20.83552278	17.80052278	17.24710418	17.476962	20.65800811	15.56370227	18.4377362	15.8135477	19.98889533	10.2894024	12.01477489	20.18418967	26.44385578	21.6119424	24.21281889	20.59676844	20.18558133	22.40633367	24.43184222	19.12782245	19.5243952	24.61128756	21.1963345	20.69807573	20.8509915	17.7953916	25.2636434	21.69015933	17.93581311	21.95882333	18.71098645	22.1337642	19.05665578	18.03544011	19.10099556	18.34302378	18.09373433	22.45281627	20.77631291	18.84402936	19.99573345	18.27861367	17.74072622
453.96933	13.5729563	11.531368	14.68593678	12.39847844	16.65596467	15.748366	12.928888	30.95745978	25.7975278	26.4695157	15.2805857	18.30262778	12.38776456	14.1772456	18.12779236	17.5550039	17.89096289	14.9452676	26.71909511	30.13294456	28.15092867	22.5566149	18.93596673	18.8607984	16.7001904	19.62284744	23.2526279	20.93650522	17.89793156	17.34352736	17.570266	20.77086678	15.655205	18.5455426	15.8947255	20.10040856	10.3439397	12.06318833	20.27864767	26.55220667	21.7221434	24.33781033	20.65251878	20.22309067	22.434343	24.45784622	19.21808327	19.613945	24.69254267	21.3128476	20.82269045	20.969731	17.9081771	25.3522217	21.78531033	18.01109522	22.07507222	18.81206482	22.2324219	19.12790989	18.11477478	19.17890367	18.43121578	18.18250167	22.56212209	20.897042	18.92133809	20.08871636	18.34471722	17.80204
454.326538	13.6193458	11.57197067	14.73677622	12.46012289	16.75107733	15.8325272	13.0222647	31.09291067	25.9394243	26.6031576	15.3600565	18.400064	12.469027	14.2504795	18.19677564	17.6336432	17.95318533	15.0097587	26.81820611	30.25705811	28.26102989	22.6518395	19.01652691	18.9513545	16.7788406	19.707026	23.3570498	21.02571233	17.98975622	17.43000636	17.6621101	20.87630967	15.73299991	18.6238095	16.0002002	20.20339922	10.39965	12.12233078	20.38717111	26.67533044	21.818316	24.44105778	20.72775089	20.27663567	22.485127	24.49697389	19.303578	19.690308	24.78158289	21.4336733	20.94935864	21.0837221	18.0216983	25.4341901	21.86013167	18.07495033	22.200155	18.92298364	22.3505389	19.22330511	18.20264644	19.266947	18.530526	18.29129778	22.67898764	21.00180664	19.00442164	20.17588582	18.414179	17.87395567
454.683685	13.6723503	11.61722911	14.79924889	12.52757056	16.84743833	15.9163635	13.1132888	31.23384567	26.0733579	26.7229494	15.4063516	18.46620678	12.52529544	14.2970983	18.28079673	17.7105529	18.02525211	15.0798594	26.89843689	30.34682989	28.34943	22.7591243	19.10397655	19.0399875	16.8517173	19.81152722	23.4650945	21.12878233	18.07446744	17.51791445	17.7361421	20.964384	15.80187355	18.6966943	16.0673311	20.30840244	10.461269	12.18890844	20.484456	26.792667	21.9407152	24.56522967	20.78742156	20.30907578	22.514172	24.52002944	19.38640573	19.7860441	24.87302011	21.5518608	21.06550436	21.198943	18.1161465	25.5239958	21.93725833	18.14493744	22.33401878	19.02641818	22.4634983	19.285936	18.26997878	19.33700622	18.63084511	18.39256756	22.79977518	21.11614709	19.08518664	20.25848327	18.46993933	17.922418
455.040802	13.730607	11.66617589	14.86449178	12.59355267	16.94270411	16.0103842	13.2043272	31.37050711	26.2177218	26.8587868	15.4532484	18.54090656	12.58604511	14.3508426	18.36094609	17.8026924	18.09891556	15.1508944	26.98992311	30.46740433	28.45357578	22.8599513	19.19760882	19.13599	16.9386194	19.91313211	23.5802766	21.22256111	18.16582267	17.60108664	17.8230491	21.06798978	15.88472845	18.78882	16.1477988	20.415924	10.5202279	12.25280478	20.59580456	26.92422567	22.0646475	24.68886489	20.84645722	20.35342622	22.55608011	24.54680511	19.46829818	19.8574845	24.96091544	21.6475651	21.16570018	21.2917057	18.2053711	25.6120395	22.02297133	18.21956278	22.48153833	19.15052291	22.5901489	19.36477556	18.35172944	19.43046122	18.71821222	18.48330022	22.90968818	21.22408445	19.15064436	20.33924836	18.53063222	17.97822722
455.397919	13.7842282	11.72023022	14.92347922	12.66125133	17.02319822	16.100397	13.2906073	31.48787322	26.3529081	26.9818336	15.4985814	18.594913	12.62249833	14.3914465	18.42606218	17.8905082	18.16657789	15.2149962	27.08863056	30.57924633	28.54686922	22.9442266	19.275754	19.2171588	16.9961072	20.01569789	23.6919596	21.322733	18.25753422	17.69032736	17.9087906	21.16968922	15.95889045	18.8756195	16.1988242	20.50840789	10.5826401	12.31640611	20.69121611	27.04454289	22.1894305	24.81906278	20.92231067	20.40800189	22.60914533	24.58775122	19.54848718	19.9212701	25.03880833	21.7561487	21.27076109	21.3994171	18.3071748	25.7112307	22.11534422	18.29590889	22.60858533	19.25952627	22.6958693	19.44318389	18.43246289	19.50401444	18.80109078	18.54701689	23.018124	21.33414045	19.229011	20.43416836	18.59724533	18.049267
455.754974	13.8593109	11.77611989	14.98287833	12.73326956	17.10336378	16.1904766	13.375328	31.60051289	26.4781149	27.104136	15.5598758	18.67930167	12.69170133	14.4547268	18.49745655	17.9847397	18.24689344	15.299384	27.20291067	30.69414633	28.66870267	23.0440371	19.34519009	19.2887867	17.0690731	20.11015378	23.8029152	21.41208133	18.34477811	17.77560627	17.9954951	21.26361233	16.03627682	18.9552727	16.2476293	20.60389556	10.6403802	12.38010122	20.80467211	27.16689289	22.3028831	24.93746789	20.99570544	20.46931622	22.67703033	24.64737322	19.61204582	19.9845998	25.12219422	21.8816079	21.386665	21.5132807	18.4203711	25.813368	22.20510678	18.38006367	22.73487344	19.37934236	22.817433	19.50202056	18.49717789	19.56991589	18.88082333	18.63104878	23.138782	21.453908	19.29186573	20.50422382	18.657401	18.11744578
456.111938	13.9271877	11.83368122	15.04832856	12.79693567	17.17803456	16.2785348	13.4448448	31.72411367	26.6186876	27.2171538	15.6352027	18.76554244	12.77351844	14.5319338	18.56818964	18.0719862	18.32068644	15.3679138	27.286219	30.79474667	28.77332367	23.1327787	19.42587982	19.3761819	17.1539533	20.17680611	23.8981103	21.50181733	18.41836667	17.85342636	18.0778107	21.355299	16.11401027	19.0331319	16.3100651	20.68750667	10.7035051	12.44253733	20.898891	27.27930067	22.4106938	25.05406644	21.07307022	20.53129422	22.74575678	24.70932222	19.68997155	20.0628879	25.21435733	21.991998	21.48976045	21.6137737	18.5049029	25.9216362	22.29432322	18.47097944	22.84927544	19.48227464	22.9143997	19.56976778	18.57220889	19.64837111	18.99238522	18.72945478	23.26581636	21.56659036	19.37760582	20.61137691	18.74418178	18.19803567
456.468933	14.0026395	11.89052267	15.11095889	12.86041978	17.24832322	16.3599757	13.498536	31.861456	26.7621813	27.3482717	15.7197449	18.87540978	12.85827256	14.6162461	18.65448373	18.1654206	18.40372544	15.4443119	27.39967344	30.92121411	28.88516867	23.2181423	19.48334655	19.4524455	17.217708	20.24709311	23.9825808	21.55520244	18.49425222	17.93152645	18.1500168	21.45409411	16.20499491	19.1336902	16.3693898	20.772599	10.7625906	12.51060944	20.99705378	27.40263289	22.533163	25.178623	21.16010856	20.60761256	22.83285644	24.79855711	19.77218827	20.1391525	25.30622522	22.1069972	21.60509927	21.7319755	18.6079394	26.0047657	22.37428567	18.54547111	22.98529178	19.60711227	23.0340025	19.63189078	18.64467822	19.72813289	19.08009078	18.79846467	23.39133045	21.69376718	19.44550609	20.68667282	18.80892744	18.26499456
456.825867	14.0817321	11.94833511	15.18176111	12.93030844	17.30754178	16.4461038	13.5524419	31.99710478	26.909695	27.4832977	15.7894023	18.98400989	12.94057344	14.6941973	18.72593718	18.2400184	18.48133178	15.5157989	27.51652956	31.05003	29.01644344	23.3041422	19.550505	19.5292123	17.2991836	20.322804	24.0569283	21.62124867	18.58533322	18.00632418	18.2315676	21.55058822	16.28497309	19.2263579	16.4260156	20.86601356	10.8197746	12.57078733	21.07941667	27.51083567	22.6565417	25.31235578	21.24277289	20.67969744	22.90582167	24.88385311	19.86643536	20.2392067	25.38673156	22.1999746	21.70100627	21.8269445	18.6946768	26.0919839	22.457733	18.63385756	23.11550133	19.72212082	23.1456558	19.67752878	18.701982	19.79822456	19.17569022	18.88462178	23.51647955	21.80802236	19.54333282	20.81252918	18.89959178	18.37414444
457.18277	14.1676145	12.02064467	15.257035	12.99571567	17.377582	16.5304062	13.6076542	32.13191056	27.0622548	27.6100016	15.8709745	19.08968133	13.02667222	14.7877386	18.78727391	18.3101714	18.54038411	15.5786728	27.60503956	31.15736244	29.15053033	23.3956538	19.62933591	19.6211152	17.383943	20.40482689	24.1510116	21.68147056	18.67156389	18.08414327	18.317725	21.64905156	16.38710655	19.3427578	16.4850035	20.94573089	10.8749615	12.63021	21.17330956	27.62174644	22.7378455	25.39937222	21.34661667	20.77702267	23.045442	25.01965911	19.95119845	20.3266999	25.48084244	22.3092372	21.80615473	21.9210056	18.7874439	26.1991594	22.55338767	18.72538489	23.25288744	19.83263427	23.266476	19.73781633	18.77365122	19.876725	19.24694878	18.93775178	23.64879518	21.94459164	19.62145291	20.90862782	18.98753067	18.47077044
457.539612	14.2429236	12.09259711	15.33685911	13.07584456	17.45944256	16.6287296	13.6608809	32.27234556	27.2058693	27.7472495	15.9671904	19.22247133	13.136486	14.908087	18.84252255	18.3862378	18.60316344	15.6453295	27.71097044	31.29681978	29.27715933	23.4928908	19.71783145	19.7226129	17.4752745	20.47266256	24.219282	21.73960078	18.76448511	18.176428	18.4149385	21.79078022	16.51266664	19.4866964	16.5543053	21.03126322	10.9407567	12.69612167	21.25089167	27.72547522	22.8327846	25.50216411	21.45025178	20.87619289	23.18153289	25.16286889	20.04083627	20.4156982	25.58805422	22.4011544	21.90614764	22.0177455	18.8875431	26.2781846	22.622473	18.793427	23.39121089	19.94841791	23.3883684	19.80206822	18.84291667	19.96094933	19.34234244	19.02868178	23.75578609	22.04646045	19.70023545	21.00590055	19.08646311	18.57471689
457.896423	14.3320031	12.17162922	15.42806022	13.15120444	17.52437256	16.7218698	13.7142454	32.45306644	27.4012207	27.9245771	16.0680895	19.36384056	13.25006267	15.0198281	18.89701145	18.4488426	18.67380244	15.7059003	27.826772	31.43098611	29.41054644	23.5813231	19.79832982	19.8207267	17.559359	20.54260611	24.2891203	21.79015167	18.85888744	18.27456145	18.5173354	21.90830989	16.60884918	19.6074618	16.6231488	21.103634	10.9998514	12.77288289	21.33714433	27.82651333	22.9424935	25.61506756	21.55774711	20.974174	23.31507178	25.29670156	20.11344291	20.4819927	25.67289333	22.5014148	22.00701409	22.1114722	18.9725619	26.385304	22.72488889	18.89156267	23.52801833	20.07120055	23.513646	19.88238744	18.92402244	20.03649578	19.44135922	19.11679644	23.88592191	22.17389236	19.78683991	21.11938909	19.18515956	18.67592633
458.253235	14.4152038	12.25210522	15.521513	13.22285244	17.58521956	16.8061969	13.7667619	32.60252944	27.5598558	28.062484	16.1574601	19.48321867	13.35714778	15.1211688	18.97544591	18.5237166	18.74717622	15.7864047	27.93081556	31.54384811	29.53780044	23.7067623	19.90484864	19.9487259	17.6662965	20.62224744	24.3764728	21.85330756	18.95428767	18.36519145	18.6252435	22.002216	16.70547927	19.7120683	16.6872098	21.21012578	11.0665371	12.843265	21.43703311	27.96126267	23.0560735	25.74110089	21.66276422	21.08608	23.455353	25.444814	20.19411391	20.5646192	25.75764789	22.5886286	22.10655109	22.1959956	19.0650815	26.5024501	22.83386844	18.99835644	23.648645	20.18343355	23.6232636	19.95644267	19.00385956	20.12206444	19.53614078	19.21080044	23.99372609	22.28463336	19.85740782	21.23219145	19.27839944	18.77583711
458.609985	14.4909768	12.31868489	15.605621	13.30049978	17.66529511	16.9045474	13.8290637	32.75532222	27.7134139	28.184714	16.2347656	19.59743022	13.440691	15.2075562	19.02781045	18.5746067	18.79734789	15.8475661	28.026099	31.65733044	29.65175189	23.8197338	20.00163591	20.0718138	17.763832	20.69875044	24.4588443	21.91551156	19.04029022	18.44866245	18.7110881	22.10165211	16.79744609	19.8220381	16.7570609	21.30273756	11.1262073	12.91303011	21.51735	28.06351667	23.1508639	25.84138422	21.77573611	21.20633011	23.59141967	25.61222389	20.25727345	20.6368098	25.83842	22.6970438	22.22523073	22.3086191	19.1775468	26.5732944	22.90583489	19.073024	23.78776956	20.29551964	23.7414852	20.02450711	19.07855344	20.207384	19.62827844	19.30214533	24.09423527	22.38961409	19.92533873	21.32454209	19.371213	18.87819633
458.966675	14.5669022	12.392257	15.68884178	13.35712133	17.73454322	16.9892057	13.8781673	32.89386122	27.8569192	28.3202838	16.3315411	19.72664367	13.54097856	15.3157299	19.08117464	18.6449487	18.87560522	15.908707	28.13162489	31.77372267	29.79369644	23.9260889	20.09177082	20.1846063	17.8649923	20.76195589	24.5138579	21.96295922	19.12077433	18.52737591	18.7947568	22.21229378	16.89172373	19.9456271	16.8261067	21.39059178	11.1794636	12.97008489	21.59471378	28.15804711	23.252154	25.94570444	21.89315811	21.33143433	23.74657233	25.79660867	20.32177355	20.7060839	25.93081278	22.812697	22.34735627	22.4279213	19.2827798	26.6608929	22.982405	19.143387	23.91806833	20.41219045	23.8689516	20.10687122	19.15825878	20.28891778	19.72224067	19.38552844	24.18991909	22.491343	20.00790873	21.44307436	19.48960933	18.99333944
459.323334	14.6541293	12.47185311	15.77639278	13.42884756	17.80671033	17.0748249	13.9356051	33.03484833	27.9947777	28.4614244	16.4187763	19.84839933	13.642461	15.4095177	19.14897255	18.7183107	18.95280956	15.9881403	28.21797011	31.86643133	29.89741089	24.004291	20.17675355	20.2803323	17.9525703	20.83151789	24.5919501	22.00969156	19.194082	18.59980164	18.8747202	22.32015844	16.98717591	20.052714	16.8783175	21.46811122	11.238779	13.03618767	21.657467	28.253924	23.3277071	26.02014422	21.99441756	21.45000733	23.89229444	25.943148	20.39948255	20.791374	26.02046678	22.9086313	22.44798827	22.529414	19.3786814	26.7581805	23.06890778	19.22739478	24.04066156	20.51526045	23.977139	20.18874922	19.24095189	20.367387	19.83440233	19.48826511	24.29264664	22.60143191	20.075804	21.55114664	19.58804822	19.110001
459.679932	14.7220341	12.53150389	15.85061578	13.493603	17.86351811	17.1480464	13.9910994	33.18945867	28.155159	28.6195187	16.5054653	19.95847967	13.74456611	15.5032008	19.19678891	18.7767519	19.00687589	16.037846	28.301589	31.96109333	29.97681022	24.1032309	20.27776882	20.392752	18.0568882	20.88723733	24.6556689	22.05722167	19.27727478	18.67724636	18.955445	22.41277833	17.07445173	20.159237	16.9361007	21.54434256	11.2903442	13.09566044	21.73373022	28.34788044	23.4083163	26.11253567	22.09232178	21.55023578	24.01790456	26.08848078	20.46471136	20.8705692	26.08595	22.9877952	22.54089455	22.6226185	19.4543041	26.8605252	23.16420456	19.32204722	24.15857667	20.62564236	24.0926154	20.25619878	19.31474067	20.439392	19.92767856	19.56549533	24.388189	22.70690427	20.12657436	21.63087273	19.66717967	19.183062
460.03656	14.7895044	12.59375667	15.91807989	13.55397089	17.93222378	17.2319383	14.0601067	33.32152722	28.2696869	28.7366903	16.5818857	20.05939444	13.82782344	15.5843119	19.25594836	18.8566172	19.07958389	16.0964092	28.38453178	32.04378789	30.07493222	24.1799566	20.35240809	20.4792251	18.1314029	20.94167244	24.7198776	22.10356867	19.35109322	18.75619509	19.0275076	22.505325	17.15197218	20.2531801	16.9893834	21.62719722	11.3386348	13.14848911	21.78375467	28.42527644	23.4930156	26.20943767	22.17106789	21.644533	24.13299233	26.21555367	20.52414582	20.9350012	26.15292644	23.0804062	22.63640845	22.7191606	19.5476096	26.9505079	23.246278	19.39763022	24.264581	20.72489791	24.197393	20.322785	19.38609011	20.52177911	19.99935667	19.64654178	24.47647545	22.79390773	20.18442355	21.72376482	19.74780456	19.27010533
460.393127	14.8587064	12.65675433	15.991849	13.61704644	18.002229	17.3167087	14.1339212	33.44224078	28.3886346	28.8537663	16.6632998	20.15047044	13.90303289	15.6588795	19.31062827	18.9153436	19.14045578	16.1561318	28.48799933	32.14049833	30.16666744	24.2569768	20.41300791	20.5626379	18.2010342	21.01206133	24.7908607	22.15357756	19.42681222	18.827962	19.1001608	22.59880878	17.23125145	20.3373133	17.0523809	21.70049611	11.3916179	13.19955167	21.84590033	28.52027711	23.5896799	26.31540056	22.22708833	21.70670867	24.20001667	26.30142022	20.57529573	20.9879238	26.23027078	23.1876891	22.73683282	22.8336477	19.6466821	27.0237267	23.316381	19.46828911	24.38384022	20.82773936	24.2994742	20.385522	19.45305367	20.59411589	20.07156533	19.70271244	24.55997555	22.87280336	20.240469	21.80063682	19.80863811	19.35219722
460.749634	14.9229591	12.71704189	16.06881544	13.68276367	18.08311289	17.4016509	14.2052252	33.58236878	28.5200155	28.9861666	16.7255243	20.23558078	13.96866422	15.7212847	19.36150973	18.9769185	19.19922922	16.2071599	28.54728133	32.21249922	30.22469111	24.3309092	20.48419409	20.6380664	18.2664255	21.05239289	24.8382719	22.18808233	19.48615022	18.89600645	19.1656454	22.67049367	17.29121918	20.4028749	17.1101926	21.75991967	11.4425988	13.25768667	21.930136	28.63453367	23.669987	26.40292389	22.28639644	21.76592111	24.27143156	26.38841056	20.63630127	21.0556101	26.31464256	23.2866027	22.83967964	22.9222781	19.7421859	27.1159869	23.39442589	19.55096311	24.49034356	20.91589755	24.4084748	20.44018278	19.51028911	20.66450956	20.14735022	19.77143322	24.63840655	22.94814182	20.30126845	21.89271255	19.88611656	19.44126267
461.106079	14.991079	12.77932944	16.134133	13.744601	18.16127422	17.4925181	14.2793085	33.70075144	28.6396381	29.0950896	16.7886741	20.306936	14.02377367	15.7842701	19.41713191	19.0402332	19.26224633	16.2628166	28.62288222	32.30861022	30.31705022	24.408803	20.55423636	20.7248805	18.3433267	21.116876	24.9021681	22.24588444	19.546054	18.95813473	19.2307442	22.74917589	17.34492827	20.4631359	17.1701332	21.83390811	11.5029255	13.31616044	22.00371833	28.73143156	23.7548879	26.49814433	22.36752289	21.83638389	24.35658922	26.48321	20.69573164	21.118258	26.369887	23.3729461	22.929766	23.0050769	19.8137709	27.1933219	23.44934467	19.62086189	24.58576289	21.00568627	24.4956175	20.48660378	19.56592022	20.73086333	20.201133	19.83330244	24.71552109	23.019213	20.35315791	21.979619	19.95754967	19.51482367
461.462555	15.0383392	12.82238989	16.18170956	13.80270244	18.23212633	17.574551	14.3420808	33.80738633	28.75379	29.201422	16.8558612	20.39504811	14.09232133	15.8614178	19.46008627	19.0919004	19.31268133	16.309375	28.68539711	32.38353456	30.38937133	24.4690035	20.61071927	20.7946693	18.4075758	21.18458944	24.9746095	22.30950633	19.605991	19.00204118	19.2842243	22.82135967	17.40730727	20.527654	17.2172784	21.90081833	11.5578758	13.37836833	22.08352444	28.83300044	23.8219644	26.56433144	22.42609589	21.89870533	24.43820578	26.55587722	20.74185973	21.1639714	26.42169778	23.4491773	23.00295909	23.0822019	19.8885539	27.2656761	23.50308033	19.681768	24.68967878	21.08956745	24.5801401	20.54332256	19.62787078	20.79280389	20.26389089	19.89153111	24.80824191	23.09958882	20.39088755	22.04248255	20.00435956	19.56540222
461.818939	15.0904915	12.86257722	16.23358811	13.86242611	18.30644489	17.6523154	14.410763	33.937733	28.8799353	29.3111952	16.9129415	20.46585322	14.144598	15.9151027	19.50828873	19.1411991	19.36746822	16.3579401	28.76429767	32.45529456	30.46167178	24.5551149	20.68694609	20.8815484	18.471478	21.259767	25.0478601	22.38419422	19.67122011	19.06605473	19.3448445	22.89845222	17.47799373	20.6057628	17.2487659	21.97370644	11.6006023	13.42327111	22.15707	28.92295633	23.9231341	26.66563367	22.49695444	21.96593889	24.51619156	26.63793644	20.79125118	21.2148599	26.48133511	23.5225672	23.07282618	23.1493862	19.9562076	27.3623262	23.58357422	19.753492	24.79574044	21.17740209	24.6679066	20.59201967	19.69932311	20.86133278	20.347521	19.94944444	24.87767909	23.17557627	20.43694891	22.10822018	20.06286667	19.62202467
462.175323	15.141688	12.904668	16.28679656	13.91495667	18.37190889	17.7307336	14.4824387	34.03848011	28.9945211	29.4261379	16.9727084	20.55702411	14.210894	15.9826971	19.56378382	19.2063554	19.42902678	16.4163446	28.86390422	32.55612456	30.56050033	24.6319406	20.76173918	20.9579776	18.5497177	21.31872978	25.1191865	22.43878989	19.741441	19.13079273	19.4115737	22.98182911	17.54102864	20.6801524	17.3058365	22.02472111	11.6381344	13.461075	22.22837389	29.00924733	23.9956883	26.745245	22.56481567	22.03234378	24.59013	26.70898744	20.84710391	21.2624134	26.54232178	23.5993087	23.15088936	23.2197956	20.0277455	27.4306402	23.64836044	19.80695022	24.88774833	21.26704955	24.7587186	20.65669489	19.77012644	20.93296967	20.41481189	20.00575722	24.93721864	23.22851245	20.48928382	22.18885264	20.13042133	19.68878889
462.531647	15.1895547	12.95149944	16.33930711	13.97880033	18.45463833	17.8138854	14.5605806	34.15918789	29.1148157	29.5454811	17.0413219	20.63138811	14.26866689	16.0510014	19.61299509	19.2629649	19.47771211	16.4607129	28.939557	32.62545978	30.63079178	24.7064066	20.826574	21.0196286	18.6150899	21.37878589	25.1876733	22.50389733	19.79902856	19.19093355	19.465507	23.06251122	17.61215555	20.765108	17.3693644	22.090879	11.6896602	13.50826711	22.30778533	29.11583933	24.0753355	26.83498944	22.631371	22.08871978	24.66764333	26.77957067	20.90936927	21.325063	26.60447889	23.6698535	23.23036764	23.297211	20.0916553	27.5017549	23.71667167	19.87201211	24.97794944	21.34670691	24.8367964	20.71518578	19.83062589	20.99071611	20.47935389	20.06080333	25.02130173	23.31413482	20.54308809	22.26440582	20.19051433	19.75551133
462.887939	15.2465097	12.99286122	16.39936144	14.04207233	18.53195644	17.8987147	14.6358984	34.27960789	29.2224697	29.6622084	17.1024102	20.719967	14.34459933	16.1273442	19.66152555	19.311009	19.53118189	16.5127707	29.00693044	32.69498311	30.713156	24.7977623	20.91125491	21.1089495	18.7062184	21.43053678	25.2615888	22.556553	19.86897111	19.265997	19.5431615	23.14170489	17.68219273	20.8461436	17.4094194	22.17072278	11.7346623	13.54971556	22.37900178	29.20995911	24.14817	26.91639922	22.705898	22.15923322	24.75483656	26.86978056	20.96888345	21.4001816	26.66468467	23.7362155	23.30490945	23.3583607	20.1557925	27.5657519	23.77336967	19.93598878	25.07111378	21.42766782	24.9332498	20.775291	19.89385622	21.05623722	20.56935789	20.15209944	25.10583036	23.39617145	20.58984891	22.336452	20.26293	19.82529
463.244171	15.2838649	13.03169111	16.44823922	14.094593	18.61110044	17.9799287	14.7105537	34.42086644	29.359692	29.7917229	17.1598014	20.80090589	14.40292622	16.1898904	19.70423473	19.3532569	19.57415089	16.5471687	29.07835167	32.78034856	30.78671389	24.8753361	20.98239718	21.1982122	18.7856798	21.50387656	25.3231561	22.62233389	19.93243411	19.33198655	19.6028796	23.236454	17.77030736	20.9418534	17.4718778	22.25109878	11.7834389	13.59477367	22.44703611	29.29262244	24.2319466	27.01066311	22.78407444	22.23141422	24.83339422	26.95555122	21.02237373	21.462428	26.73827656	23.8131582	23.39422809	23.4354269	20.2247207	27.6446851	23.84718478	19.99990967	25.16466789	21.50433627	25.0075523	20.83454511	19.97109978	21.12495544	20.65130767	20.22789789	25.19806945	23.48227136	20.65396145	22.42950873	20.33780056	19.90033711
463.600403	15.3297864	13.06564922	16.49745378	14.16249111	18.70766833	18.0701869	14.8008709	34.53887633	29.4766942	29.9089259	17.2272564	20.88964667	14.47081333	16.2593148	19.76910318	19.4124392	19.63861533	16.6096319	29.16939922	32.86451078	30.87173556	24.9431829	21.043858	21.2678454	18.8446502	21.57072111	25.3890885	22.67701322	20.00894333	19.39186164	19.6635611	23.32787944	17.85602645	21.032842	17.535918	22.32772878	11.821866	13.632131	22.51572178	29.37981433	24.3177315	27.10176989	22.84117633	22.28690378	24.893999	27.02660311	21.08854064	21.527847	26.79457067	23.9081624	23.49546018	23.5334447	20.3154623	27.7088295	23.910924	20.05984378	25.28249556	21.59767155	25.1053237	20.89322189	20.03680811	21.19556078	20.712199	20.29679656	25.27553382	23.56006527	20.70552418	22.49772645	20.40498411	19.96493467
463.956573	15.3732922	13.11025667	16.55206944	14.22938811	18.79571822	18.1563687	14.8995648	34.66016133	29.593614	30.0222599	17.2700565	20.94681467	14.52143278	16.3123518	19.81993355	19.4719011	19.69794422	16.6618385	29.25162678	32.946001	30.96553689	25.026914	21.13108209	21.3643129	18.9171705	21.63858333	25.4676015	22.75280778	20.1025	19.47420845	19.7459811	23.42537667	17.92358164	21.1279836	17.5993823	22.41628744	11.8637729	13.67694411	22.58902167	29.46904711	24.4084725	27.19579944	22.91003567	22.34879856	24.96301822	27.09938611	21.14528945	21.594645	26.86352544	24.00116	23.59584109	23.6240484	20.4056763	27.8096427	23.99165733	20.13897911	25.39088689	21.68602009	25.2001584	20.96652333	20.09814656	21.26476611	20.78194667	20.37264644	25.35317673	23.64220236	20.77244364	22.58974018	20.47427756	20.04266078
464.312714	15.3984842	13.14150444	16.59415711	14.29011733	18.90103389	18.2494599	15.0020246	34.79827589	29.7225049	30.1486716	17.3442147	21.02536933	14.58323867	16.3858112	19.86763691	19.5270401	19.756116	16.7108172	29.33183778	33.02856011	31.03379433	25.1074236	21.19997655	21.4414823	18.9841462	21.71419767	25.566154	22.82136089	20.17572111	19.55045545	19.8222651	23.518847	18.000442	21.2064785	17.6669507	22.50320789	11.9185731	13.72883856	22.67764778	29.56779633	24.4980586	27.28423122	22.98218378	22.42068089	25.05393178	27.17416989	21.20029009	21.6453488	26.939182	24.0974084	23.69495027	23.72775	20.5049372	27.9136763	24.08040911	20.21769744	25.48105944	21.75580345	25.2875657	21.040499	20.16729233	21.33363811	20.88144333	20.46281467	25.43079555	23.72411318	20.81366145	22.64652773	20.52805011	20.08736789
464.668823	15.4277097	13.17295433	16.63848489	14.36368333	19.00363722	18.3502597	15.1147076	34.93752633	29.8603817	30.2834422	17.4108769	21.10881644	14.65352256	16.4492506	19.91002164	19.5828074	19.81581267	16.7566243	29.43742956	33.13638156	31.12480478	25.1862991	21.26809973	21.5200646	19.0574138	21.79146233	25.6465883	22.90078122	20.27645744	19.64493664	19.9150974	23.60618889	18.07086036	21.2761028	17.7420889	22.60634356	11.9797964	13.79220456	22.774427	29.68991789	24.6065822	27.39950411	23.06106678	22.48577	25.125646	27.24618611	21.26649782	21.7094163	27.01220267	24.2018772	23.80988409	23.8403538	20.6070744	27.9931243	24.15249589	20.28430611	25.592047	21.85013882	25.3889734	21.113135	20.24790967	21.412948	20.99371478	20.57763989	25.49517509	23.78634609	20.88659927	22.73812736	20.60498378	20.16885567
465.024872	15.4715411	13.20724622	16.68568889	14.42135033	19.09838389	18.4310826	15.2227971	35.07418644	30.0082049	30.4210994	17.4438129	21.15803433	14.69165889	16.4727922	19.97243782	19.6431928	19.88687989	16.8160951	29.53378611	33.22657289	31.21470433	25.2574509	21.32959336	21.6025505	19.1210875	21.87793989	25.7409654	22.98976511	20.34457389	19.70637573	19.9868089	23.68130533	18.13328345	21.3371154	17.8161888	22.69441	12.0323144	13.85159389	22.86153411	29.78527922	24.7164486	27.504353	23.11574656	22.53571522	25.16362133	27.28457489	21.33088891	21.7795146	27.091012	24.3175981	23.92691382	23.9524864	20.7079969	28.0852299	24.24500922	20.36433022	25.690177	21.94129291	25.4798343	21.19798622	20.33514389	21.49620389	21.07662178	20.65610156	25.58304964	23.88017427	20.94391236	22.81996	20.65082522	20.22645489
465.38089	15.5001644	13.23839089	16.72267522	14.46805544	19.17965411	18.4992913	15.3245695	35.19409556	30.1234166	30.5290895	17.4878277	21.20504	14.74346078	16.5161122	20.04091209	19.7124484	19.94677	16.8779082	29.611824	33.30421567	31.29195278	25.3282843	21.38916782	21.6701154	19.1878403	21.96269611	25.8472164	23.08246033	20.41863433	19.76651573	20.0484663	23.75143578	18.19107091	21.4093534	17.8813434	22.770803	12.0920863	13.89715911	22.96013978	29.90222211	24.821366	27.62166378	23.18637411	22.59759444	25.22514922	27.34903678	21.41211373	21.8606671	27.16229089	24.4125132	24.03663664	24.0613343	20.8030173	28.1821533	24.32336844	20.44303322	25.82220622	22.03708427	25.5862958	21.27644044	20.41556744	21.5853	21.16276378	20.74387056	25.66930982	23.96970636	20.99409545	22.88393918	20.70011856	20.27688744
465.736847	15.5275903	13.26235167	16.75368144	14.51479656	19.27403356	18.5796772	15.4302439	35.31711411	30.2476589	30.6436517	17.5518201	21.28629	14.811504	16.5798251	20.09912573	19.7845851	20.00982956	16.9345596	29.69347033	33.38602856	31.36605089	25.3933363	21.447048	21.7299963	19.2497893	22.04248589	25.9351059	23.17121833	20.48879178	19.82979136	20.101799	23.84190056	18.25722773	21.4688792	17.9582948	22.87352933	12.1530953	13.96236	23.03377533	29.99207889	24.8988814	27.69979233	23.24673089	22.63317289	25.27758844	27.38929833	21.48422955	21.9391066	27.22813667	24.5292249	24.15343864	24.1823456	20.9122496	28.2611297	24.39548689	20.51424222	25.94001833	22.13439773	25.6975912	21.35479756	20.49679144	21.66629556	21.250861	20.81367078	25.76051609	24.05870618	21.06802491	22.96583318	20.75646411	20.34594011
466.092834	15.548234	13.29106822	16.78074489	14.56109544	19.35540222	18.6513917	15.5317096	35.43242578	30.3660548	30.7756789	17.5928358	21.33086811	14.85710667	16.6206919	20.17427918	19.8708109	20.08013978	17.0007106	29.75379422	33.44231589	31.422277	25.4426861	21.50249164	21.7735434	19.3033193	22.11057222	26.0181723	23.24803778	20.56192289	19.89625791	20.1742988	23.92824789	18.31419073	21.5264788	18.026567	22.95494278	12.2034894	14.01293756	23.11759189	30.10652422	25.0025781	27.80734256	23.29112333	22.65280711	25.31288611	27.40088711	21.56116173	22.0086215	27.30381922	24.6202072	24.24332209	24.2738634	20.9880033	28.3480853	24.46965533	20.58414422	26.04005456	22.22265145	25.7908148	21.43063922	20.56541967	21.73897267	21.33892533	20.88758	25.85940009	24.15107382	21.137702	23.04787873	20.81579278	20.39958133
466.448761	15.5840741	13.31474889	16.81054367	14.63164089	19.45431744	18.740367	15.6479456	35.56031878	30.491659	30.9007598	17.6232676	21.36918267	14.88808689	16.6489097	20.24103627	19.9316889	20.14021667	17.070264	29.86209222	33.54890433	31.50692022	25.5084109	21.57176	21.8313075	19.3647997	22.21653389	26.1513925	23.36130467	20.64045667	19.96459564	20.2378921	23.99292622	18.373898	21.5738485	18.0956163	23.03832122	12.258116	14.05981767	23.203423	30.21410989	25.1182292	27.931449	23.310687	22.63599833	25.30736044	27.35662567	21.63679491	22.0752939	27.37215967	24.7087725	24.33906591	24.3626875	21.0725698	28.4251683	24.53591189	20.65594433	26.14837522	22.30960227	25.8711634	21.49839389	20.63717933	21.81761444	21.43414589	20.98010989	25.94702927	24.24117755	21.18767618	23.11269645	20.848188	20.43071011
466.804596	15.6087614	13.33862744	16.83974067	14.68120711	19.538852	18.8131663	15.7517121	35.67272356	30.6004821	31.007192	17.6456135	21.39357067	14.91482811	16.6715825	20.28840482	19.989086	20.19093733	17.108005	29.94610867	33.64829022	31.58923044	25.583241	21.64096136	21.8945076	19.4262729	22.284366	26.2278229	23.441957	20.70554611	20.02059764	20.2971581	24.04001489	18.41954491	21.6149969	18.160205	23.11355744	12.3105527	14.11065156	23.30029033	30.31585733	25.2216128	28.03530489	23.34446389	22.64700367	25.300972	27.34599189	21.67304073	22.1026987	27.423984	24.7933209	24.43266264	24.4501045	21.1536432	28.4892403	24.59462733	20.71647944	26.22781278	22.38391727	25.9430574	21.54492878	20.68790289	21.86601044	21.504256	21.04870378	26.017895	24.30931018	21.24150218	23.17754564	20.88554811	20.469803
467.1604	15.6433015	13.36622611	16.872852	14.73160822	19.63706233	18.8929544	15.8504804	35.78060089	30.7047584	31.0978	17.6836431	21.45225289	14.95630444	16.7104921	20.35863064	20.0669146	20.25732756	17.1757121	30.01320922	33.71405456	31.65809633	25.6563569	21.69817745	21.9465914	19.4733117	22.362392	26.3159527	23.51746322	20.78319189	20.09840945	20.3708491	24.11958556	18.47503264	21.6627747	18.2051374	23.20631867	12.3512632	14.15294322	23.36592056	30.40088689	25.3342976	28.13758311	23.38481589	22.66299256	25.30906289	27.34588789	21.72920209	22.1498614	27.49028689	24.8941769	24.52112609	24.5392444	21.2450338	28.55216	24.66508644	20.76919967	26.31243433	22.44565455	26.0133253	21.58886833	20.72991656	21.91738633	21.57830533	21.12373167	26.10091555	24.37855927	21.29669618	23.23508482	20.92449233	20.52114733
467.516235	15.6816541	13.39744422	16.91352711	14.79315256	19.73547356	18.9812895	15.9521401	35.90125089	30.8346837	31.2204955	17.7142451	21.50284267	15.00355989	16.7536788	20.42421027	20.1251548	20.31809311	17.2369959	30.08637267	33.79721244	31.72323678	25.7310759	21.75614436	22.0052391	19.5280706	22.44482711	26.404131	23.58794178	20.848133	20.14778236	20.4343582	24.20966189	18.55579855	21.7335241	18.2742076	23.27369867	12.3891146	14.19707344	23.46501	30.50258878	25.4130715	28.21743878	23.44239711	22.69394667	25.33232322	27.36488156	21.77240355	22.1953852	27.55484889	24.9765468	24.60367373	24.6099682	21.3120069	28.6158449	24.72517411	20.82775689	26.42396467	22.52826091	26.1042949	21.65494611	20.79480356	21.98066833	21.66993	21.20164278	26.17180764	24.45659245	21.34937873	23.28388055	20.96365611	20.55513789
467.871979	15.7135476	13.42022833	16.946861	14.83589244	19.80526067	19.0453843	16.0281311	35.99604311	30.9266679	31.3144081	17.7272625	21.54504567	15.032501	16.7773175	20.47531218	20.1873732	20.36899933	17.2853509	30.14174311	33.86964922	31.78766733	25.8147011	21.82694018	22.0783607	19.5968794	22.49900933	26.4572838	23.63753044	20.92342978	20.21145645	20.5129931	24.28213367	18.62833318	21.8015396	18.3165938	23.34258789	12.417472	14.234455	23.53976244	30.57539433	25.4891694	28.28863044	23.493777	22.72060089	25.377616	27.38979022	21.82815964	22.251425	27.61594422	25.0442488	24.67023409	24.6616955	21.3730397	28.6916503	24.79405389	20.89516356	26.50207622	22.59643991	26.1718692	21.70637189	20.84396089	22.04044733	21.74508378	21.26784367	26.25147555	24.53140555	21.39806773	23.34801109	21.01528044	20.598077
468.227692	15.7484472	13.44898711	16.98827122	14.88819122	19.88290933	19.1160113	16.1161924	36.09628144	31.0267856	31.4022152	17.770127	21.59321522	15.08627956	16.827691	20.52367964	20.2457651	20.409399	17.3368529	30.21836344	33.94451933	31.88359567	25.8846885	21.88375336	22.1505128	19.6683145	22.58619967	26.55278	23.718947	21.01058967	20.28741745	20.5942446	24.35160811	18.69449255	21.8716637	18.3629332	23.41713578	12.4613211	14.27148378	23.61034556	30.63815067	25.534294	28.34439311	23.54152533	22.76123467	25.429581	27.42002678	21.89070418	22.3113017	27.66569067	25.1130978	24.74978055	24.7410507	21.4431653	28.7576202	24.86367611	20.95102667	26.59327967	22.66950173	26.233768	21.76435333	20.90148489	22.09020933	21.79053067	21.32183189	26.33532055	24.61113182	21.44397336	23.40277582	21.06018833	20.64091789
468.583374	15.7759766	13.47340889	17.02301611	14.93253011	19.95764756	19.1825615	16.1899975	36.22137744	31.1622857	31.5247074	17.8054663	21.64371233	15.13475067	16.8645487	20.55499764	20.2900175	20.438862	17.3680278	30.312169	34.02667578	31.98147156	25.9542059	21.94905436	22.2115865	19.7211972	22.66685656	26.6431819	23.781698	21.05284711	20.32056782	20.6236162	24.42660578	18.76662773	21.9639283	18.4088879	23.47450456	12.508532	14.30983644	23.68062522	30.72777556	25.6057408	28.40941378	23.59047467	22.80523656	25.47401844	27.47120178	21.95132809	22.3671058	27.72196256	25.1763931	24.82691736	24.8188883	21.5155134	28.8265326	24.92868933	20.99870744	26.68602311	22.74534691	26.3113802	21.81715178	20.95148056	22.13347189	21.88937044	21.40899989	26.41157473	24.68524145	21.49803864	23.46030882	21.11036211	20.69855322
468.938995	15.8115071	13.51307633	17.06619644	14.97331811	20.01955211	19.2386432	16.2667879	36.30479678	31.2482192	31.5945409	17.8504079	21.70735867	15.18816644	16.9151977	20.60061336	20.3375814	20.48914211	17.4101724	30.38313067	34.09607222	32.05370633	26.0286831	22.01116155	22.2777459	19.7834705	22.73457344	26.7115627	23.84925856	21.11694567	20.38475409	20.6852037	24.49992444	18.82528664	22.0293436	18.4505174	23.53376567	12.5396448	14.33978567	23.73494156	30.79379367	25.7102372	28.51495333	23.65270444	22.85833911	25.53285467	27.53196122	22.00882873	22.4129065	27.78322711	25.2605502	24.91314473	24.9021692	21.5916552	28.9141433	24.99956911	21.07958633	26.77351244	22.83100264	26.4054289	21.85137167	20.98675556	22.18696978	21.98975711	21.494926	26.49201745	24.75892864	21.55514127	23.53522355	21.17623211	20.76495656
469.294617	15.8489862	13.55268233	17.11422478	15.03355244	20.10370244	19.3190395	16.3595131	36.41046189	31.3467815	31.6950682	17.8930382	21.770011	15.23938867	16.9652067	20.661373	20.3999271	20.533505	17.4667779	30.46932833	34.18812044	32.14640233	26.0841942	22.05449345	22.3296958	19.8406396	22.798609	26.7753053	23.89017233	21.17859911	20.44121882	20.7450476	24.574725	18.88150518	22.0936404	18.4996221	23.58676378	12.5932042	14.38547244	23.78713567	30.87974767	25.7886235	28.58842744	23.700506	22.90643367	25.58277244	27.57809878	22.05525445	22.466555	27.84952678	25.3333527	24.98922236	24.9819218	21.6575959	28.9805646	25.05501233	21.14365811	26.86537067	22.91270618	26.4858951	21.89727322	21.02050678	22.230758	22.06667756	21.57407433	26.56106082	24.82940227	21.61448009	23.61694682	21.23177589	20.82873089
469.650208	15.8798856	13.58059356	17.15951867	15.08861411	20.18008344	19.387509	16.4432739	36.50019022	31.4375727	31.7717423	17.9438347	21.82524767	15.27648933	17.0153447	20.69412718	20.4359905	20.55901478	17.5003521	30.51813956	34.25349556	32.19806744	26.1345854	22.09401136	22.386372	19.887924	22.84222511	26.8340514	23.93927189	21.23652022	20.49094982	20.8009979	24.64313422	18.94210055	22.1568525	18.5357006	23.65252689	12.6360567	14.43366978	23.84135956	30.95862656	25.8640902	28.66403122	23.74387978	22.93210944	25.63302556	27.62470978	22.09546855	22.5072068	27.91084478	25.4008191	25.06691518	25.0634819	21.7320637	29.0508199	25.12775322	21.21488922	26.96217533	22.99209955	26.567813	21.94254367	21.06815967	22.28148378	22.14038489	21.63816244	26.65221018	24.93591182	21.66798645	23.69257673	21.29391656	20.897103
470.005707	15.9179194	13.61671711	17.19318667	15.148894	20.26285244	19.4677599	16.5394914	36.58429711	31.518281	31.8577806	17.9745308	21.87415922	15.31886433	17.0412153	20.73140973	20.4758347	20.60780122	17.5508785	30.59579733	34.33294833	32.27482189	26.1774627	22.13706655	22.4418006	19.9332586	22.89697667	26.89344	23.99258711	21.31803367	20.55417436	20.8699245	24.72422544	19.01485009	22.2193129	18.5722267	23.73357578	12.671338	14.47617056	23.88214078	31.01535711	25.9337659	28.73778211	23.80535367	22.98464711	25.69525356	27.68540944	22.14076909	22.5470039	27.98181489	25.4853225	25.14858255	25.1510903	21.8175816	29.1329746	25.19350233	21.28160344	27.04375722	23.05603891	26.643561	21.98902556	21.11322344	22.33794067	22.21488167	21.71530956	26.742547	25.01209464	21.72275445	23.76731809	21.35451611	20.96545533
470.361206	15.9423556	13.65250611	17.22930311	15.18558844	20.32383856	19.5210325	16.6200475	36.698215	31.6250502	31.9619604	18.0072154	21.91727567	15.36316033	17.0771384	20.79321336	20.5417097	20.67225644	17.6151636	30.68482867	34.42444189	32.35454656	26.2331896	22.17306327	22.492397	19.974464	22.96647456	26.9554073	24.05300733	21.38083222	20.61368955	20.9261324	24.80072867	19.08206309	22.2854757	18.6501287	23.802423	12.7184912	14.52305122	23.95059233	31.10560878	26.020694	28.82895344	23.85382633	23.03133678	25.74080289	27.73712944	22.17950164	22.5835555	28.04585689	25.5897888	25.24652227	25.2563269	21.9185458	29.1969456	25.24660356	21.33186756	27.14842689	23.13923945	26.721111	22.02971344	21.151517	22.39334878	22.28566233	21.78922689	26.79950218	25.07250382	21.77796845	23.84178509	21.40244633	21.01727389
470.716675	15.9733656	13.682404	17.26993311	15.22958278	20.40598944	19.5902737	16.7063495	36.77805522	31.700029	32.0336031	18.0330118	21.96283656	15.40880556	17.1081151	20.83880936	20.5999085	20.72569644	17.6633198	30.74561944	34.50159922	32.42062956	26.2813604	22.22272782	22.5394777	20.0220923	23.01860856	27.0280846	24.10553367	21.45112578	20.67299173	20.9989938	24.89195833	19.14453109	22.3737673	18.7076491	23.86663511	12.76623	14.578775	24.00470089	31.18910011	26.1043159	28.90711711	23.90242589	23.07289278	25.80040844	27.78567233	22.22078136	22.6097002	28.09925322	25.6687867	25.32150145	25.3298339	22.0022405	29.2571036	25.29681444	21.38765044	27.24055422	23.22171909	26.8192739	22.083398	21.18999956	22.45152567	22.37032356	21.85494533	26.87299	25.14736755	21.82599327	23.91133591	21.45261822	21.06732744
471.072083	16.001948	13.71921189	17.31322222	15.286162	20.48833367	19.6689273	16.7971521	36.884954	31.8148327	32.1460817	18.0721623	22.01232344	15.46396133	17.1467607	20.87617345	20.6550999	20.769598	17.7154829	30.79649644	34.56423744	32.47725533	26.3608143	22.29687527	22.6138771	20.0999799	23.09741678	27.1070914	24.17739067	21.51229411	20.74739727	21.0717423	24.97034133	19.19681209	22.4425441	18.7530396	23.91913922	12.8085033	14.62464344	24.07629378	31.286211	26.1790819	28.99782356	23.96296533	23.13461222	25.87614656	27.85672911	22.27629591	22.6754438	28.16847444	25.7423721	25.39137291	25.400862	22.0705898	29.3328579	25.35503922	21.44657667	27.33569811	23.31076636	26.9103856	22.14923833	21.24297256	22.51376878	22.44045822	21.91966733	26.95370555	25.23162591	21.86288255	23.96657155	21.48244389	21.11431167
471.427429	16.0343262	13.752328	17.35453878	15.33614511	20.56805767	19.7377597	16.8825255	37.02913667	31.9596052	32.2796162	18.1279299	22.08364433	15.51820811	17.2022776	20.911404	20.6991571	20.80804422	17.7673119	30.87343033	34.64507111	32.54323344	26.4394844	22.36441018	22.6819645	20.1706855	23.17434667	27.1866268	24.24585444	21.55644356	20.80116009	21.1322595	25.043264	19.26098945	22.5079669	18.8196817	24.00535956	12.8570527	14.67485	24.15249	31.37712178	26.2558127	29.08464622	24.02929333	23.19445578	25.94150056	27.92147289	22.32969209	22.7265297	28.24060978	25.8115796	25.45549382	25.4765664	22.1389186	29.4042308	25.42894678	21.50664689	27.44196889	23.39987382	27.0067992	22.20901911	21.30795022	22.58003567	22.539235	21.99420522	27.03424618	25.31313245	21.91559382	24.03396245	21.55059389	21.17706711
471.782776	16.0663686	13.78032367	17.39114133	15.38372044	20.64217211	19.7983949	16.966294	37.13874933	32.0685591	32.3869587	18.1495285	22.12951111	15.55884589	17.2284122	20.96956982	20.7624069	20.860508	17.8201926	30.93005633	34.695736	32.61114111	26.5151175	22.42753764	22.7537327	20.2414663	23.23118356	27.2383141	24.29993711	21.63077967	20.86574073	21.2022741	25.12227767	19.33239664	22.5716193	18.8781727	24.06195367	12.9102507	14.73439444	24.22235711	31.473169	26.3314029	29.16941011	24.083025	23.24268956	25.99019211	27.975002	22.39095482	22.7843182	28.284402	25.9098779	25.55347509	25.5723929	22.2243541	29.456982	25.49058578	21.55630644	27.53693267	23.480764	27.08411	22.25793733	21.35934656	22.63261478	22.58650667	22.05045356	27.10563555	25.36779982	21.96305436	24.09603918	21.60068044	21.235587
472.138062	16.0935208	13.80826378	17.43005556	15.43044911	20.72648611	19.8732356	17.0590306	37.25544833	32.1697956	32.4936023	18.1920831	22.20127133	15.602372	17.2893344	21.04603973	20.8346028	20.93854411	17.8980267	30.99550022	34.77287244	32.68506189	26.5847678	22.49080827	22.8135029	20.3003941	23.28744578	27.3034627	24.35168633	21.68184722	20.92549718	21.2648357	25.231642	19.42114182	22.6585314	18.9358441	24.124796	12.9568202	14.77723256	24.28391556	31.55327344	26.426112	29.25716167	24.13885989	23.29122067	26.04800656	28.04275522	22.44405045	22.837354	28.33378456	26.0033967	25.64062809	25.6600266	22.3103882	29.5299732	25.55933156	21.615633	27.62866689	23.55801136	27.1668921	22.30884533	21.40760644	22.68516644	22.637944	22.10310033	27.20761764	25.45454418	22.01944745	24.161416	21.65085456	21.29240511
472.493317	16.1115235	13.83577356	17.45772222	15.48199567	20.81090378	19.9442428	17.1529854	37.35513733	32.2586082	32.586388	18.241952	22.24399644	15.64794511	17.3412979	21.09407945	20.8828004	20.97205467	17.9429259	31.07309711	34.82476633	32.75015011	26.6827358	22.58228736	22.8962165	20.3832239	23.35160867	27.383519	24.41999044	21.76138822	20.999891	21.3368786	25.29884856	19.47534045	22.7237729	18.9851392	24.20491956	13.0020456	14.819395	24.36808044	31.65403967	26.5070619	29.34409344	24.20494878	23.34256222	26.11323	28.11363744	22.48967345	22.8816912	28.38574211	26.0854563	25.72495964	25.744876	22.3932053	29.6243798	25.638172	21.70352267	27.73208978	23.63790836	27.2530049	22.37823567	21.47106822	22.74827044	22.70733789	22.17085422	27.294961	25.54054855	22.08227645	24.23360336	21.72853644	21.36805556
472.848541	16.1296007	13.84956822	17.48296422	15.542322	20.91832444	20.0304749	17.2551569	37.44284756	32.3501028	32.6716329	18.2726111	22.27684944	15.67446089	17.3677496	21.13567664	20.9253523	21.01230511	17.9818133	31.15490678	34.90091422	32.83883811	26.7766862	22.66695136	22.9896059	20.4533148	23.40929567	27.4403107	24.471951	21.82431689	21.064809	21.4054528	25.37194311	19.54104318	22.7879744	19.0310443	24.28750467	13.0391961	14.86936867	24.43269489	31.72921511	26.5899634	29.42413589	24.23938867	23.37284411	26.14611667	28.15264267	22.53841055	22.9374751	28.45579256	26.1709546	25.80146573	25.8214719	22.4740812	29.6915242	25.69897411	21.76642356	27.791984	23.69034255	27.3135407	22.41295422	21.51964233	22.79244678	22.76054133	22.23295289	27.36271264	25.59664191	22.12419155	24.29899645	21.78012778	21.42665233
473.203705	16.1583576	13.873255	17.51010333	15.60009967	21.00517789	20.1104063	17.351566	37.54563778	32.4412227	32.7684194	18.2984525	22.30059156	15.69871678	17.3976097	21.16311727	20.9511549	21.04213733	18.0093282	31.21537311	34.96079211	32.90536489	26.8134136	22.69277527	23.0354146	20.4869842	23.44875389	27.4983485	24.51127178	21.88105489	21.11537982	21.4616434	25.43207367	19.59059945	22.8582652	19.0674799	24.32519678	13.0662798	14.89906967	24.49761344	31.81560211	26.682051	29.51285644	24.27406144	23.40049911	26.16981889	28.17481778	22.589214	22.9798275	28.50557967	26.2360307	25.87397409	25.8806408	22.5333071	29.7461801	25.74142356	21.80146289	27.871014	23.748706	27.3742522	22.44041656	21.55405744	22.84196256	22.82082689	22.29048722	27.43751727	25.67318436	22.17045836	24.35848	21.84083878	21.47503578
473.558868	16.1835487	13.89293989	17.53867756	15.64992611	21.08381911	20.1841955	17.4386255	37.631388	32.5429885	32.8509357	18.3151412	22.33765589	15.72793956	17.4241285	21.21584791	21.0075038	21.10015456	18.0568158	31.29229322	35.04570911	32.97731078	26.8826555	22.75726955	23.1140638	20.5519681	23.53332422	27.5874981	24.58604511	21.93089744	21.16793655	21.5096627	25.49208178	19.65400545	22.9268058	19.1050608	24.39193022	13.1022289	14.932861	24.55280944	31.87110222	26.7520476	29.57896944	24.31553444	23.43184544	26.20666789	28.20340144	22.62410973	23.0227911	28.55394211	26.298633	25.93264218	25.9301142	22.596637	29.832379	25.80624656	21.86805322	27.95720533	23.82248527	27.451959	22.48043556	21.59400089	22.89412	22.88973889	22.35819389	27.50584318	25.73437482	22.19604818	24.39545436	21.87101133	21.49606811
473.913971	16.2107947	13.92475011	17.58027467	15.68512544	21.15386911	20.2512403	17.5151465	37.723631	32.6410692	32.938658	18.3490574	22.38024944	15.76221856	17.4489486	21.26348745	21.0579921	21.14107578	18.091541	31.31963433	35.08587944	33.00996911	26.9443494	22.80553264	23.169569	20.5948792	23.59105922	27.6494165	24.64036556	22.004908	21.23371727	21.5843119	25.58076489	19.72582645	23.0041293	19.1361764	24.465208	13.1389927	14.97045489	24.63183622	31.97762967	26.8160969	29.64121867	24.35507167	23.47234267	26.24997033	28.24789511	22.66683091	23.0769845	28.61181322	26.3583369	25.99756745	26.0023298	22.6577995	29.912934	25.87928811	21.94334322	28.036079	23.88605918	27.5192941	22.51566911	21.64385944	22.94132656	22.92279556	22.39158044	27.58061173	25.803347	22.23229545	24.44932045	21.910738	21.53884367
474.269043	16.2392325	13.94846256	17.61453944	15.74310689	21.22420833	20.3212751	17.5893057	37.81385167	32.7376742	33.0245765	18.4018675	22.448326	15.80599278	17.4997642	21.314359	21.1000895	21.18282856	18.145256	31.36236889	35.13530067	33.05761489	27.0174894	22.87727918	23.2457888	20.6587119	23.64013867	27.7119535	24.676348	22.06358356	21.28351827	21.6433177	25.66173144	19.79414227	23.0813652	19.1775682	24.53559411	13.175072	15.00154156	24.67943378	32.04647333	26.8825057	29.71914056	24.39532033	23.50999044	26.31376544	28.29032122	22.73177782	23.1483004	28.66866856	26.4119411	26.04244409	26.0493037	22.7135601	29.9828949	25.93882778	22.00465333	28.13961444	23.95815173	27.5955193	22.55457067	21.68634111	22.98607011	22.962491	22.43191011	27.64027918	25.870562	22.28432555	24.50647991	21.957962	21.58785467
474.624054	16.2676607	13.97363244	17.64520833	15.77910522	21.27478111	20.379648	17.6519606	37.886175	32.8279996	33.112567	18.4408099	22.48760156	15.84449489	17.5379409	21.34210173	21.1344775	21.21878433	18.1751503	31.41933322	35.20628767	33.13240278	27.0631378	22.92154591	23.3017113	20.7174243	23.68508622	27.7633329	24.72340589	22.10958467	21.31449582	21.6809716	25.72086956	19.85804427	23.1542491	19.2111674	24.58885711	13.2199127	15.04156633	24.74335589	32.11934878	26.9401863	29.79662078	24.44685922	23.55585422	26.39233911	28.35510378	22.77993045	23.2001389	28.72563467	26.4782926	26.10662864	26.1152223	22.7797262	30.0623272	25.99720756	22.06533889	28.22790178	24.03949182	27.6709963	22.60060633	21.73679933	23.03809433	23.00444689	22.47961278	27.69827673	25.93917145	22.33849564	24.58628655	22.02203778	21.64833167
474.979034	16.2953011	13.99962556	17.68256211	15.82033256	21.33382956	20.4340205	17.7106622	37.96330911	32.9053848	33.1826137	18.4881722	22.54964911	15.89642511	17.5882274	21.35704291	21.1695351	21.24270756	18.2027069	31.47897367	35.28585778	33.20635656	27.1227157	22.97607455	23.3715211	20.7790693	23.72047467	27.8050631	24.75805656	22.15105989	21.348299	21.7245574	25.78386267	19.92737127	23.2398611	19.2468644	24.63176933	13.2547608	15.07373589	24.796939	32.19526589	27.0222161	29.88064	24.48752656	23.59411622	26.47340878	28.42295811	22.85078327	23.2585515	28.77910033	26.5600285	26.18731818	26.2108912	22.8588406	30.1268842	26.06565022	22.12957467	28.31535544	24.11016755	27.7491093	22.63459089	21.77502656	23.07834911	23.04578822	22.514152	27.784639	26.02173355	22.39363155	24.66690218	22.08710378	21.72018267
475.334015	16.3370227	14.03619544	17.72707656	15.87257278	21.40498444	20.5085809	17.7884057	38.04698156	33.008212	33.2720721	18.557136	22.62109778	15.96958989	17.6548765	21.39283564	21.206138	21.277724	18.2553673	31.511073	35.33694678	33.25653144	27.1647405	23.03538191	23.4293535	20.8372968	23.78799444	27.8889124	24.82629744	22.18228911	21.386859	21.7553534	25.84445967	19.98234473	23.3065288	19.2830521	24.699108	13.3010595	15.11715967	24.85977433	32.27443267	27.09147	29.95714133	24.52899178	23.64930222	26.537679	28.50184533	22.91530655	23.3216049	28.817085	26.6368473	26.27366327	26.28454	22.9372011	30.1811684	26.10132511	22.16929133	28.39101311	24.167527	27.8135685	22.66786089	21.816383	23.12290044	23.09557544	22.57775678	27.87097455	26.10962473	22.45260745	24.74255936	22.15378278	21.79285644
475.688934	16.3715314	14.06968711	17.76348611	15.92771	21.47439156	20.5873536	17.8557778	38.13612033	33.105346	33.3610195	18.6144453	22.69168678	16.02561633	17.7027329	21.43728591	21.2539327	21.33387922	18.3050221	31.57335889	35.41790933	33.32716222	27.2107613	23.08052218	23.4802181	20.8873489	23.82650267	27.9343847	24.85174267	22.22217678	21.41246682	21.7986563	25.916014	20.053602	23.3839268	19.3274171	24.74835244	13.3376112	15.16080022	24.90053789	32.35101367	27.1643498	30.021084	24.59856144	23.711776	26.623428	28.59844622	22.96238973	23.3706249	28.87027311	26.6951712	26.325783	26.3436294	22.9970885	30.2461825	26.14707644	22.22524122	28.46861967	24.23799636	27.9024571	22.70908622	21.86278289	23.174186	23.14794633	22.61995878	27.94291055	26.19078345	22.490782	24.80185709	22.21192733	21.84882911
476.043793	16.4129147	14.10560511	17.80988144	15.98056778	21.54304711	20.6565941	17.9239977	38.22667189	33.1870768	33.4408801	18.6624926	22.76521722	16.07876522	17.7679911	21.48863691	21.2999932	21.39072533	18.3578044	31.60513756	35.472021	33.371296	27.2599072	23.11509809	23.5344648	20.9396482	23.85543111	27.9716472	24.881443	22.29300589	21.47885345	21.8803324	25.98543767	20.12222164	23.4415069	19.3718769	24.817045	13.367007	15.20298922	24.94815	32.39875556	27.2408688	30.10431722	24.65162233	23.76458678	26.69204933	28.67311156	23.00348909	23.4217077	28.91495011	26.7583888	26.39018355	26.4032669	23.0561816	30.2966609	26.20067878	22.28228589	28.54622111	24.29726564	27.9773345	22.74222211	21.90096811	23.22018711	23.19972333	22.66393822	28.02366755	26.27315982	22.53291691	24.85732891	22.26701189	21.90343533
476.398621	16.461842	14.14528533	17.85334367	16.03735267	21.60797278	20.733421	17.9850655	38.33163478	33.2834345	33.5500999	18.6959336	22.82026744	16.12343567	17.8060862	21.54553555	21.3617748	21.44698733	18.414812	31.67220244	35.54942322	33.45893733	27.313294	23.17538645	23.6023102	21.0019029	23.89766656	28.0230286	24.91199811	22.32886333	21.52171509	21.9306052	26.06559222	20.193782	23.5105363	19.4101383	24.87475833	13.4205629	15.25979078	25.008325	32.46939922	27.2890257	30.163465	24.709819	23.82820078	26.77031567	28.74521811	23.05712873	23.4867658	28.96909944	26.8085456	26.44498845	26.4563073	23.1112782	30.3428456	26.25294789	22.33229633	28.621414	24.34239936	28.040811	22.80173989	21.958954	23.27697256	23.22580167	22.70288422	28.07472145	26.34102555	22.58381845	24.91605918	22.32587489	21.97127378
476.753418	16.4996626	14.18661978	17.89820633	16.086564	21.66968111	20.8060337	18.0523869	38.41468756	33.3850086	33.6506798	18.7441042	22.88665244	16.18609756	17.8678855	21.59409245	21.4132323	21.50813744	18.4702531	31.70408967	35.59395344	33.50001189	27.3872473	23.23900255	23.6813268	21.0794594	23.93558067	28.0777401	24.94615222	22.38559311	21.58484936	21.9940165	26.15305444	20.27160309	23.60286	19.4611958	24.93492067	13.4542953	15.30249922	25.06623578	32.53450878	27.3427421	30.22324322	24.76301489	23.89646911	26.85679978	28.83458333	23.10147236	23.5367396	29.02514778	26.8690753	26.51579691	26.5265816	23.1755245	30.399746	26.31342056	22.38654122	28.69364211	24.394279	28.1037562	22.85169522	22.02224711	23.33478311	23.27135356	22.74489822	28.16607845	26.43452309	22.62493691	24.974732	22.38837889	22.041714
477.108185	16.5477921	14.23256444	17.93551678	16.14220211	21.73589989	20.8812867	18.1173469	38.53089233	33.5041965	33.7593359	18.7890905	22.93787011	16.25680289	17.9274666	21.62724164	21.4551185	21.55475944	18.512764	31.75460133	35.65929422	33.56297133	27.46598	23.31158918	23.7466565	21.1511407	23.98789722	28.1339658	24.98968367	22.43732756	21.63676736	22.0564088	26.23199911	20.35500036	23.6982908	19.5268917	24.99131733	13.5048618	15.35398444	25.12909956	32.60095922	27.4068963	30.29697689	24.82650411	23.968889	26.94803444	28.92119411	23.15346509	23.5963379	29.061934	26.9303606	26.57091027	26.5860375	23.2348666	30.4709602	26.37094344	22.45285067	28.76241744	24.44789991	28.1647792	22.90007889	22.07609044	23.39570444	23.30617611	22.78996089	28.23374082	26.49231382	22.681642	25.04105445	22.44952267	22.10495444
477.462891	16.5947217	14.268105	17.98683622	16.17655444	21.78091811	20.9376126	18.1614023	38.64029756	33.6057623	33.8511617	18.8631155	23.027453	16.33606378	18.0122318	21.67753873	21.5145043	21.60850667	18.5646217	31.79494511	35.71781167	33.628607	27.5251914	23.37761573	23.8204437	21.2170108	24.03601156	28.1750262	25.01856933	22.47458156	21.67931873	22.1050457	26.30766478	20.41449518	23.7674796	19.5731308	25.04849189	13.5619715	15.40372756	25.19316556	32.67856	27.4619302	30.35540067	24.88867344	24.02936378	27.03601089	29.00805444	23.19981327	23.6586178	29.108539	27.0096541	26.65254518	26.6581745	23.3107821	30.546224	26.44197033	22.50263211	28.84944767	24.51789045	28.2378346	22.93939111	22.12146	23.45462567	23.36669111	22.84207444	28.29113745	26.56324055	22.72831855	25.109111	22.51859422	22.17510478
477.817596	16.6568874	14.314031	18.04589244	16.24099933	21.856654	21.0242421	18.2267557	38.73635533	33.7100948	33.9365034	18.9291215	23.11074322	16.395772	18.0809372	21.70964709	21.5589954	21.64692689	18.603825	31.83790533	35.774015	33.69258544	27.5690525	23.430061	23.8673362	21.2666483	24.07875189	28.2084051	25.039066	22.51179156	21.70616282	22.1459151	26.37087411	20.47503009	23.8401262	19.5947143	25.101722	13.5960289	15.44870822	25.24603956	32.74000333	27.5124382	30.40470156	24.93971789	24.079547	27.11456322	29.08739356	23.25745745	23.7191911	29.15209011	27.0648345	26.71759636	26.7039414	23.3612974	30.630296	26.51299956	22.568716	28.92371911	24.57327709	28.3013969	22.98552133	22.17391122	23.49713733	23.42003122	22.88703689	28.38409273	26.65231455	22.789235	25.19420482	22.60750911	22.26643878
478.172241	16.7197125	14.36816956	18.09712278	16.29207533	21.90410367	21.0952434	18.2736515	38.85149167	33.8376413	34.0556033	19.0045585	23.19485167	16.46492067	18.1657896	21.76955182	21.6127538	21.70748789	18.6684187	31.87877311	35.82543733	33.74763989	27.6288981	23.484461	23.9344858	21.334421	24.11593389	28.2443714	25.06817267	22.542272	21.74146418	22.1850551	26.42024089	20.53413809	23.8813391	19.6238078	25.14688811	13.6337916	15.48317856	25.30257289	32.80726578	27.5710082	30.47451156	25.00130311	24.14898378	27.21134822	29.18527756	23.34467173	23.8160675	29.19320789	27.1254675	26.78429718	26.7678607	23.4210715	30.698755	26.56704256	22.62526411	29.02239378	24.65008055	28.383899	23.02243933	22.217484	23.54649167	23.45597478	22.93139744	28.44140518	26.71819082	22.85479345	25.27262273	22.69312611	22.35486467
478.526855	16.7897055	14.42298656	18.15450244	16.336521	21.95186	21.1564725	18.3138243	38.925546	33.9359401	34.125291	19.0612421	23.27664356	16.51755389	18.2332692	21.82561891	21.6619949	21.75821556	18.7195883	31.94089333	35.90557944	33.82687456	27.6646792	23.51451145	23.9805797	21.3676009	24.14650167	28.2803483	25.08566467	22.58776644	21.777814	22.2250621	26.49332644	20.62083782	23.9709527	19.6571483	25.208592	13.6853155	15.532669	25.36435256	32.87946222	27.6395011	30.54579711	25.06454533	24.20292922	27.29872267	29.28112767	23.406085	23.871409	29.25195689	27.1899359	26.85756582	26.8338029	23.5005938	30.7745997	26.632771	22.70166222	29.09523111	24.705745	28.4555074	23.04234311	22.25593433	23.57839611	23.491771	22.96429044	28.51236691	26.797196	22.93122427	25.37998891	22.79387089	22.44643278
478.881378	16.8613467	14.47959033	18.21656133	16.39119667	21.99748622	21.233216	18.3479749	38.98038444	34.0168585	34.1901058	19.1316868	23.36575956	16.59203789	18.3134652	21.89281864	21.7338257	21.82005056	18.7787842	31.98880789	35.96930689	33.90566878	27.7061877	23.56636927	24.025249	21.4327133	24.17132244	28.3045917	25.09807533	22.640924	21.822394	22.2760004	26.544568	20.691782	24.0415891	19.6772335	25.24928844	13.7323182	15.578783	25.43595544	32.96705633	27.7044673	30.612835	25.11918111	24.26427789	27.40335156	29.37474744	23.47187227	23.9307197	29.303332	27.2326183	26.91195464	26.8842022	23.5459489	30.8349637	26.68194922	22.76733222	29.17874733	24.77083491	28.5280097	23.07124622	22.29495611	23.61759822	23.53403556	23.02100333	28.60570064	26.89003909	23.00385173	25.47843073	22.89058978	22.54258733
479.235931	16.9436302	14.55367444	18.28233456	16.452145	22.03346056	21.3108852	18.3706528	39.04947356	34.12175	34.265069	19.2221994	23.47162556	16.67900122	18.4118607	21.95707373	21.7965141	21.876043	18.838209	32.03081089	36.04376744	33.96720511	27.7271126	23.59308891	24.0567187	21.4624609	24.21483367	28.3592347	25.13708511	22.66582467	21.85128018	22.3100412	26.62147789	20.76651645	24.1357664	19.6907857	25.307371	13.7741538	15.62442767	25.48715633	33.03835322	27.7785975	30.69033078	25.18893044	24.33820922	27.52617656	29.49506744	23.54257555	24.0122133	29.35262133	27.2763429	26.95838155	26.9229231	23.5922896	30.9082797	26.735085	22.83788089	29.28623522	24.85705382	28.632025	23.11394778	22.34503922	23.66327589	23.57764178	23.05328878	28.69507655	26.99515627	23.07562173	25.57995291	22.99336233	22.64641611
479.590393	17.0540028	14.64627422	18.37646556	16.51554578	22.06169422	21.388858	18.3710297	39.11708022	34.2350865	34.3487706	19.3078938	23.56641867	16.76660267	18.4878282	22.02007555	21.867994	21.938588	18.8971072	32.08035967	36.11919833	34.02446022	27.7862453	23.652367	24.1230168	21.5152681	24.25591611	28.4098226	25.15838078	22.70885322	21.87499	22.3344082	26.70156767	20.83958055	24.2324401	19.7058024	25.36186222	13.8131565	15.67167244	25.53234722	33.10061944	27.8743817	30.790981	25.24608244	24.395995	27.62456	29.59490933	23.61971636	24.1015211	29.41270011	27.316137	26.99257191	26.9641984	23.632792	30.9821752	26.79908911	22.90960544	29.39379356	24.94463118	28.726726	23.15126356	22.386104	23.71424633	23.59866722	23.07608156	28.79705609	27.11417609	23.13517864	25.68495164	23.08548533	22.73838722
479.944885	17.1712825	14.74196356	18.46906711	16.58042022	22.07692278	21.4708933	18.3573547	39.22343233	34.3921796	34.4534373	19.4122208	23.69908044	16.87006967	18.5874922	22.09370582	21.9411504	22.01051656	18.9608596	32.10724489	36.18075644	34.06435011	27.8343627	23.69597482	24.1733345	21.5679078	24.28579844	28.4596926	25.18596667	22.77318844	21.93172582	22.3930887	26.79673044	20.93119482	24.3364054	19.7133475	25.40280767	13.8597736	15.72728522	25.586128	33.187847	27.962308	30.88823667	25.30104767	24.45220144	27.72250967	29.69098022	23.71991009	24.2134717	29.47528533	27.3767787	27.05127755	27.011415	23.6924617	31.0346392	26.86001344	22.96738656	29.48593956	25.02426573	28.8126255	23.17483178	22.41621011	23.74491556	23.62441911	23.09683478	28.91292564	27.22795709	23.21089591	25.78421482	23.179602	22.83968
480.299286	17.3308196	14.87268633	18.59600067	16.66461078	22.096666	21.5673113	18.3257764	39.30876978	34.5278123	34.5471068	19.5166796	23.83969256	16.98146267	18.6996332	22.19028645	22.0483383	22.10628167	19.0636339	32.15013144	36.26061967	34.12279244	27.8789022	23.750006	24.2184509	21.6283553	24.30905644	28.4967204	25.19316378	22.84223	21.99909718	22.4638414	26.916969	21.04421309	24.4542038	19.7188185	25.46922622	13.9424249	15.815036	25.66512311	33.29123533	28.0893725	31.00455733	25.38915456	24.55909478	27.86793133	29.83505756	23.87973582	24.3679577	29.55781856	27.4541343	27.14126236	27.0948562	23.7675655	31.1147037	26.94582711	23.04253633	29.63320567	25.14773891	28.9439303	23.234592	22.46073033	23.80832033	23.66594356	23.12787411	29.08241327	27.39725255	23.28020809	25.88633045	23.27285878	22.93800989
480.653656	17.5302458	15.03508222	18.758605	16.78230156	22.13730589	21.6895321	18.2986649	39.40743222	34.692126	34.6576667	19.66087	24.03714278	17.13751411	18.8479676	22.32483427	22.2065508	22.26172056	19.2027859	32.21744167	36.387283	34.22565644	27.961468	23.84475309	24.3045371	21.7179854	24.33814056	28.5254942	25.188787	22.96050733	22.11369009	22.5837791	27.05584033	21.173168	24.5941849	19.7441608	25.55583767	14.0580008	15.93094267	25.74457256	33.413344	28.2313053	31.17528622	25.54174167	24.71252389	28.08125322	30.06738178	24.06823027	24.5631779	29.68270411	27.5595951	27.24240045	27.1942946	23.8597205	31.199271	27.03011867	23.138111	29.82924422	25.31243927	29.1350571	23.32318267	22.54630133	23.91006133	23.70774989	23.16567822	29.31331273	27.62811836	23.35183073	25.98925618	23.36921956	23.03644078
481.007996	17.7731654	15.24134056	18.95951922	16.95641044	22.24182567	21.8975508	18.3040455	39.548081	34.8806551	34.8083911	19.8492292	24.27413433	17.32613244	19.0437343	22.50496109	22.4137983	22.46602189	19.3853047	32.31634467	36.54452733	34.37594689	28.0505411	23.93304218	24.4051504	21.8168754	24.37833244	28.5617513	25.19192211	23.14212222	22.28162427	22.7644106	27.23917022	21.33610809	24.7805827	19.7976925	25.66234122	14.2313679	16.12831944	25.84775444	33.55736622	28.4271147	31.38618033	25.77907944	24.96260356	28.40445111	30.41205844	24.32371527	24.8334993	29.91151511	27.7732171	27.46446591	27.4181061	24.0437394	31.3170373	27.14353289	23.24518044	30.11738078	25.55123818	29.4073197	23.481528	22.70588589	24.06938989	23.76062456	23.22376678	29.663792	27.96064982	23.47129345	26.14355464	23.51599844	23.20158789
481.362274	18.0430598	15.46513011	19.18706278	17.174061	22.38977567	22.147785	18.334874	39.79538533	35.1694901	35.0364375	20.0492562	24.52975933	17.54195522	19.2585943	22.73644082	22.6637912	22.70928178	19.6142002	32.47794922	36.75679844	34.59040844	28.1568755	24.03799164	24.5324418	21.9393103	24.45995033	28.6300022	25.23082033	23.34013067	22.48066436	22.9820065	27.43135967	21.51044382	24.9876604	19.9037328	25.81490956	14.4513351	16.379567	25.95635178	33.71751667	28.6358158	31.62288689	26.117768	25.32149311	28.83048289	30.87551756	24.60925291	25.1278185	30.22635089	28.0943595	27.78928045	27.7305954	24.3341441	31.5017327	27.31520444	23.40175344	30.48006744	25.85462982	29.7566555	23.71316033	22.92736433	24.32000822	23.88236467	23.337133	30.10709555	28.38923245	23.60908791	26.31430945	23.67283767	23.379482
481.716553	18.3198811	15.71322333	19.43343422	17.42420033	22.57946556	22.4484022	18.4015689	40.11123911	35.5295948	35.3528872	20.2674411	24.80165544	17.77009556	19.4816117	22.96764827	22.9238193	22.97951744	19.8508273	32.68402	37.02310767	34.87103889	28.2920209	24.15982391	24.6901726	22.0789823	24.56433733	28.7239756	25.28792956	23.56639933	22.70795364	23.2198401	27.61923511	21.68207482	25.1890286	20.0345908	26.01705511	14.6908614	16.65821089	26.07628478	33.90217667	28.8661038	31.88104289	26.520243	25.74642867	29.33774	31.44067078	24.90613182	25.4376607	30.61405611	28.4866868	28.19169445	28.1271275	24.681261	31.7535186	27.54194044	23.61084711	30.89955422	26.21019818	30.1673679	24.00703933	23.21640789	24.63431189	24.05366278	23.50569656	30.63154036	28.88225891	23.75741073	26.506699	23.86078689	23.58160767
[truncated: 516,063 more chars]
